# Supplementary material for: Novel skin phenotypes revealed by a genome-wide mouse reverse genetic screen
Source: Nat Commun. 2014 Apr 11;5:3540. doi: 10.1038/ncomms4540 (PMC3996542; doi:10.1038/ncomms4540)
Supplement: Supplementary Data 2 — Details of individual alleles (total 557) analysed, showing zygosity, sample number, allele type, coat colour, mouse colony ID, diet, age at death, core strain and genetic background. [file ncomms4540-s3.xls]

## Sheet: Sheet1
Supplementary Data 2: Details of individual alleles (total 557) analysed, showing zygosity, sample number, allele type, coat colour, mouse colony ID, diet, age at death, core strain and genetic background.
Legend		tm1 - Deletion (replaced or tagged with lacZ) tm1a - Knockout first, conditional ready tm1b - Reporter-tagged deletion allele (post-Cre) tm1c - Conditional allele (post-Flp) tm1d - Deletion allele (post-Flp and Cre with no reporter) tm1e - targeted, non-conditional allele Gt - Gene trap for detailed knockout vector information and allele nomenclature, refer to Skarnes et al., Nature (2011) or see…
Same gene but different allelic mutant, different background
Same gene and background but different allelic mutant
Mutants of same gene produced in different genetic backgrounds
Gene Symbol	Zgygosity	Samples analysed	Allele type	Coat	Colony Prefix	Diet	Age At Death (weeks)	Core Strain	Genetic Background
1190002H23Rik (Rgcc)	hom	2	tm1a	Black	MDEK	High Fat Diet	15.6	B6N	C57BL/6N;C57BL/6NTac
1500011B03Rik	hom	3	tm2	Black	MCMM	High Fat Diet	15.7	B6N	C57BL/6N;C57BL/6NTac
1700042B14Rik	hom	2	tm1a	Agouti	MECS	Chow	16.3	B6N	C57BL/6N;C57BL/6NTac
1700058C13Rik (Bpifa3)	hom	2	tm1a	Black	MBSW	High Fat Diet	15.6	B6JTyr;B6N	C57BL/6Brd-Tyr<c-Brd>;C57BL/6Dnk;C57BL/6N
1810074P20Rik (Ufl1)	het	2	tm1a	Black	MCWC	High Fat Diet	15.9	B6N	C57BL/6N;C57BL/6NTac
2010107G12Rik	hom	2	tm1a	Black	MCCV	High Fat Diet	15.9	B6N	C57BL/6N;C57BL/6NTac
2210016L21Rik	hom	2	tm1a	Black	MCLV	High Fat Diet	16.1	B6N	C57BL/6N;C57BL/6NTac
2310007B03Rik	hom	2	tm1a	Black	MCBX	High Fat Diet	16.4	B6N	C57BL/6N;C57BL/6NTac
2310046K01Rik (Slc52a3)	het	2	tm2a	Black	MBEG	High Fat Diet	16.1	B6JTyr;B6N	C57BL/6Brd-Tyr<c-Brd>;C57BL/6Dnk;C57BL/6N
2310057J18Rik	hom	2	tm1a	Black	MCSX	High Fat Diet	15.9	B6N	C57BL/6N;C57BL/6NTac
3010026O09Rik	hom	2	tm1a	Black	MBKT	High Fat Diet	16	B6JTyr;B6N	C57BL/6Brd-Tyr<c-Brd>;C57BL/6N
3110001I22Rik	hom	2	tm1a	Black	MCSH	High Fat Diet	16	B6N	C57BL/6N;C57BL/6NTac
3830417A13Rik	hom	1	tm1a	Agouti	MECY	Chow	15.6	B6N	C57BL/6N;C57BL/6NTac
4930471M23Rik	hom	2	tm1a	Black	MCJX	High Fat Diet	15.9	B6N	C57BL/6N;C57BL/6NTac
4932414N04Rik	hom	2	tm1a	Black	MCPJ	High Fat Diet	15.9	B6N	C57BL/6N;C57BL/6NTac
4932438H23Rik	hom	2	tm1a	Black	MDUU	Chow	15.9	B6N	C57BL/6N;C57BL/6NTac
4933425L06Rik	hom	2	tm1a	Black	MBJA	High Fat Diet	16	B6JTyr;B6N	C57BL/6Brd-Tyr<c-Brd>;C57BL/6N
5830415F09Rik	hom	2	tm1a	Albino	MBVX	High Fat Diet	16	B6JTyr;B6N	C57BL/6Brd-Tyr<c-Brd>;C57BL/6N
9030625A04Rik (Lacc1)	hom	2	tm1a	Black	MDDE	High Fat Diet	16.1	B6N	C57BL/6N;C57BL/6NTac
A430084P05Rik (Scimp)	hom	2	tm1a	Black	MDDA	High Fat Diet	16.3	B6N	C57BL/6N;C57BL/6NTac
Abca4	het, hom	2,2	tm1a	Black	MCZT	High Fat Diet	15.7	B6N	C57BL/6N;C57BL/6NTac
Abcd1	hom	4	tm1a	Albino	MBLT	High Fat Diet	15.9	B6JTyr;B6N	C57BL/6Brd-Tyr<c-Brd>;C57BL/6Dnk;C57BL/6N
Abhd5	hom	2	tm1a	Albino	MBHQ	High Fat Diet	16.3	B6JTyr;B6N	C57BL/6Brd-Tyr<c-Brd>;C57BL/6N
Acot6	hom	2	tm1a	Black	MBML	High Fat Diet	15.9	B6JTyr;B6N	C57BL/6Brd-Tyr<c-Brd>;C57BL/6Dnk;C57BL/6N
Acpl2	hom	3	tm1a	Black	MBMM	High Fat Diet	15.9	B6JTyr;B6N	C57BL/6Brd-Tyr<c-Brd>;C57BL/6Dnk;C57BL/6N
Acsl4	het, hom	2,2	tm1a	Black	MBGS	High Fat Diet	15.7	B6JTyr;B6N	C57BL/6Brd-Tyr<c-Brd>;C57BL/6Dnk;C57BL/6N
Actn4	het	2	tm1a	Black	MCZU	Chow	16	B6N	C57BL/6N;C57BL/6NTac
Actr6	het	2	tm1a	Agouti	MEAC	Chow	16.3	B6N	C57BL/6N;C57BL/6NTac
Adam17	het	2	tm1a	Black	MBAD	High Fat Diet	15.7	B6JTyr;B6N	C57BL/6Brd-Tyr<c-Brd>;C57BL/6N
Adam3	hom	2	tm1	Agouti	MDDM	High Fat Diet	16	B6N	C57BL/6N;C57BL/6NTac
Adar	het	3	tm1a	Black	MBLD	High Fat Diet	14.9	B6JTyr;B6N	C57BL/6Brd-Tyr<c-Brd>;C57BL/6N
Aff3	het, hom	1, 2	tm1a	Black	MCND	Chow	16	B6N	C57BL/6N;C57BL/6NTac
Agpat3	het	2	tm1a	Black	MBGV	High Fat Diet	15.6	B6JTyr;B6N	C57BL/6Brd-Tyr<c-Brd>;C57BL/6Dnk;C57BL/6N
Agtr2	hom	2	tm1a	Black	MCFD	High Fat Diet	16.1	B6JTyr;B6N	C57BL/6Brd-Tyr<c-Brd>;C57BL/6N;C57BL/6NTac
Akap9	het, hom	2, 1	tm1a	Black	MBFR	High Fat Diet	16.1	B6JTyr;B6N	C57BL/6Brd-Tyr<c-Brd>;C57BL/6Dnk;C57BL/6N
Akt2	het, hom	2, 4	tm1e	Agouti	MAAE	Chow	14.6	129/SvEv	129S5/SvEvBrd/Wtsi;129S7/SvEvBrd/Wtsi
Aldh16a1	hom	2	tm1a	Black	MBWA	Chow	15.6	B6N	C57BL/6N;C57BL/6NTac
Aldh18a1	het	2	tm1a	Black	MBPH	High Fat Diet	16.4	B6N	C57BL/6N;C57BL/6NTac
Aldh2	hom	2	tm1a	Black	MDEX	High Fat Diet	15.7	B6	C57BL/6Dnk
Alg13	hom	2	tm1a	Black	MCWY	Chow	16.3	B6N	C57BL/6N;C57BL/6NTac
Amfr	het, hom	2, 2	tm1a	Black	MBPL	High Fat Diet	16	B6JTyr;B6N	C57BL/6Brd-Tyr<c-Brd>;C57BL/6N
Amotl1	hom	2	tm1a	Black	MDFG	High Fat Diet	16.3	B6N	C57BL/6N;C57BL/6NTac
Ampd3	hom	2	tm2a	Black	MANH	High Fat Diet	16.1	B6JTyr;B6N	C57BL/6Brd-Tyr<c-Brd>;C57BL/6N
Ankrd13a (RKD)	hom	2	Gt(RRH308)	Black	MHKL	Chow	14.1	CBACa;129P2	129P2/OlaHsd;CBA/Ca
Anks4b	hom	2	tm2a	Black	MBWR	High Fat Diet	16.3	B6JTyr;B6N	C57BL/6Brd-Tyr<c-Brd>;C57BL/6N
Anp32e	hom	2	tm1e	Black	MCSC	High Fat Diet	15.6	B6N	C57BL/6N;C57BL/6NTac
Anxa6	hom	2	tm1a	Black	MBGB	High Fat Diet	15.7	B6JTyr;B6N	C57BL/6Brd-Tyr<c-Brd>;C57BL/6N
Ap4e1	hom	2	tm1a	Black	MYFZ	High Fat Diet	16	B6N	C57BL/6N;C57BL/6NTac
Apoe	het, hom	1, 1	tm1	Black	MAKL	Chow	14.6	B6	C57BL/6Dnk
Apol7a	hom	2	tm1a	Black	MDWB	Chow	15.9	B6N	C57BL/6N;C57BL/6NTac
Appl2	hom	2	tm1a	Albino	MBPN	High Fat Diet	16	B6JTyr;B6N	C57BL/6Brd-Tyr<c-Brd>;C57BL/6Dnk;C57BL/6N
Arhgap18	hom	2	tm1a	Black	MBPQ	High Fat Diet	15.9	B6JTyr;B6N	C57BL/6Brd-Tyr<c-Brd>;C57BL/6N
Arhgap25	hom	2	tm1a	Black	MBPR	High Fat Diet	16.3	B6N	C57BL/6N;C57BL/6NTac
Arhgef4	hom	2	tm1a	Black	MCDC	High Fat Diet	16.1	B6N	C57BL/6N;C57BL/6NTac
Arhgef7	het	2	tm1a	Black	MEBY	Chow	16.1	B6N	C57BL/6N;C57BL/6NTac
Arid2	het	2	tm1a	Black	MAEV	High Fat Diet	15.9	B6JTyr;B6N	B6JTyr;B6N
Arid4a	hom	2	tm1a	Black	MAAJ	High Fat Diet	15.7	B6JTyr;B6N	C57BL/6Brd-Tyr<c-Brd>;C57BL/6Dnk;C57BL/6N
Arl4d	hom	2	tm1a	Black	MBTW	High Fat Diet	16	B6JTyr;B6N	C57BL/6Brd-Tyr<c-Brd>;C57BL/6N
Arpc1b	hom	2	tm1a	Black	MDWK	Chow	15.9	B6N	C57BL/6N;C57BL/6NTac
Arpc2	het	2	tm1a	Black	MALR	High Fat Diet	15.9	B6JTyr;B6N	C57BL/6Brd-Tyr<c-Brd>;C57BL/6Dnk;C57BL/6N
Arpc4	het	2	tm1a	Black	MALT	High Fat Diet	15.9	B6JTyr;B6N	C57BL/6Brd-Tyr<c-Brd>;C57BL/6Dnk;C57BL/6N
Arsg	hom	2	tm1a	Black	MEDY	Chow	15.6	B6N	C57BL/6N;C57BL/6NTac
Arvcf	hom	3	tm1a	Black	MDEY	Chow	15.6	B6N	C57BL/6NTac
Aste1	hom	2	tm1a	Black	MHKU	High Fat Diet	16	B6JTyr;B6N	C57BL/6Brd-Tyr<c-Brd>;C57BL/6N
Asxl1	het	2	tm1a	Black	MBSP	High Fat Diet	16	B6JTyr;B6N	C57BL/6Brd-Tyr<c-Brd>;C57BL/6Dnk;C57BL/6N
Atg16l1	het	2	tm1a	Black	MAYP	High Fat Diet	15.9	B6N	C57BL/6N;C57BL/6NTac
Atp2b2 (Obl / Oblivion)	het	2	Chemically induced (ENU)	Agouti	MAME	High Fat Diet	16	C3Fe	C3HeB/FeJ
Atp5a1	het	2	tm1a	Albino	MBCK	High Fat Diet	16.1	B6JTyr;B6N	C57BL/6Brd-Tyr<c-Brd>;C57BL/6N
Atpaf2	het	2	tm1a	Black	MBDW	High Fat Diet	16	B6JTyr;B6N	C57BL/6Brd-Tyr<c-Brd>;C57BL/6Dnk;C57BL/6N
Atpif1	hom	2	tm1a	Black	MCEQ	High Fat Diet	16.3	B6N	C57BL/6N;C57BL/6NTac
Baz1b	het	1	tm2a		MACW	Chow	14.1	B6	C57BL/6Dnk;C57BL/6N
Bbx	het	2	tm1a	Black	MAEZ	High Fat Diet	15.7	B6JTyr;B6N	C57BL/6Brd-Tyr<c-Brd>;C57BL/6N
BC017643	het, hom	2, 2	tm1a	Black	MBGZ	High Fat Diet	16	B6N	C57BL/6N;C57BL/6NTac
BC013712 (Themis2)	hom	2	tm1a	Albino	MBED	High Fat Diet	15.7	B6JTyr;B6N	C57BL/6Brd-Tyr<c-Brd>;C57BL/6N
Bdh2	hom	2	tm1a	Black	MCXE	High Fat Diet	15.9	B6N	C57BL/6N;C57BL/6NTac
Blzf1	hom	2	tm1a	Agouti	MCZW	High Fat Diet	15.7	B6N	C57BL/6N;C57BL/6NTac
Brd7	het	2	tm2a	Agouti	MAAB	Chow	14.1	129/SvEv	129S5/SvEvBrd/Wtsi;129S7/SvEvBrd/Wtsi
Brdt	hom	2	tm1a	Black	MBRA	High Fat Diet	16	B6JTyr;B6N	C57BL/6Brd-Tyr<c-Brd>;C57BL/6N
Brpf3	het	2	tm1a	Black	MAAR	High Fat Diet	15.9	B6JTyr;B6N	C57BL/6Brd-Tyr<c-Brd>;C57BL/6N
Btbd11	hom	2	tm1a	Black	MDAR	High Fat Diet	16	B6N	C57BL/6N;C57BL/6NTac
Cabp1	hom	2	tm1a	Black	MDYD	Chow	16.1	B6N	C57BL/6N;C57BL/6NTac
Cadm1	hom	2	tm1a	Black	MBRG	High Fat Diet	16	B6JTyr;B6N	C57BL/6Brd-Tyr<c-Brd>;C57BL/6Dnk;C57BL/6N
Cadm1 (TSLC/CP)	hom	2	tm1.2	Black	MAMQ	Chow	13.8	B6JIco;B6JTyr;129S5	C57BL/6JIco;C57BL/6Brd-Tyr<c-Brd>;129S5/SvEvBrd/Wtsi
Calcoco2	hom	2	tm1	Black	MDHD	Chow	15.3	B6N	C57BL/6N;C57BL/6NTac
Cand2	hom	2	tm1a	Black	MDKN	Chow	15.9	B6N	C57BL/6N;C57BL/6NTac
Caprin2	hom	3	tm1a	Black	MAXJ	High Fat Diet	15.7	B6N	C57BL/6N;C57BL/6NTac
Capzb	het	2	tm1a	Black	MBLU	High Fat Diet	15.9	B6JTyr;B6N	C57BL/6Brd-Tyr<c-Brd>;C57BL/6N
Cbx1	het	2	tm1a	Black	MAAT	High Fat Diet	16.4	B6JTyr;B6N	B6JTyr;B6N
Cbx5	hom	2	tm1a	Agouti	MCTN	Chow	16.4	B6N	C57BL/6N;C57BL/6NTac
Cbx6	hom	2	tm1a	Agouti	MCTQ	Chow	16.1	B6N	C57BL/6N;C57BL/6NTac
Cbx7	het	2	tm1a	Black	MACK	High Fat Diet	15.9	B6	C57BL/6Dnk;C57BL/6N
Cc2d1b	hom	2	tm1a	Black	MADC	Chow	15	B6	C57BL/6Dnk;C57BL/6N
Cc2d2a	het	2	tm1a	Black	MCTS	High Fat Diet	16	B6N	C57BL/6N;C57BL/6NTac
Ccdc104	hom	2	tm1a	Black	MBUU	High Fat Diet	16.3	B6N	C57BL/6N;C57BL/6NTac
Ccdc106	hom	2	tm1a	Black	MDDT	High Fat Diet	16	B6N	C57BL/6N;C57BL/6NTac
Ccdc137 (3110023B0Rik)	het	2	tm1a	Black	MBGC	High Fat Diet	15.7	B6JTyr;B6N	C57BL/6Brd-Tyr<c-Brd>;C57BL/6Dnk;C57BL/6N
Ccdc57	hom	2	tm1a	Black	MALA	High Fat Diet	16	B6JTyr;B6N	C57BL/6Brd-Tyr<c-Brd>;C57BL/6Dnk;C57BL/6N
Ccdc77	hom	2	tm1a	Black	MDKE	Chow	15.7	B6N	C57BL/6N;C57BL/6NTac
Cdc6	het	2	tm1a	Black	MCYQ	High Fat Diet	15.9	B6N	C57BL/6N;C57BL/6NTac
Cdca8	het	2	tm1a	Black	MBUX	High Fat Diet	16	B6N	C57BL/6N;C57BL/6NTac
Cdh1	het	2	tm1a	Black	MAFN	Chow	14.4	B6JTyr;B6N	C57BL/6Brd-Tyr<c-Brd>;C57BL/6Dnk;C57BL/6N
Cdh23 (Waltzer)	het, hom	2,2	Spontaneous (insertion)	Agouti	MBTS	Chow	15	STOCK Cdh23<v>	Stock
Cdk5rap2	hom	2	tm1a	Black	MCLH	High Fat Diet	15.9	B6N	C57BL/6N;C57BL/6NTac
Cdkn2a	hom	2	tm1a	Black	MDCR	High Fat Diet	16	B6N	C57BL/6N;C57BL/6NTac
Cds2	het	2	tm1a	Black	MADE	High Fat Diet	16.3	B6JTyr;B6N	C57BL/6Brd-Tyr<c-Brd>;C57BL/6N
Cenpj	het, hom	2, 2	tm1a	Black	MBKA	High Fat Diet	16.4	B6JTyr;B6N	C57BL/6Brd-Tyr<c-Brd>;C57BL/6N
Cfh	hom	2	tm1a	Black	MCSE	High Fat Diet	15.7	B6N	C57BL/6N;C57BL/6NTac
Chd7	het	2	tm2a	Agouti	MAWN	High Fat Diet	16.1	129S5;B6N	129S5/SvEvBrd/Wtsi;C57BL/6N
Chd7 (Whi / Whirligig)	het	2	tm2a	Agouti	MAMF	High Fat Diet	16.1	C3Fe	C3HeB/FeJ
Chia	hom	2	tm1a	Agouti	MCKZ	High Fat Diet	16.6	B6N	C57BL/6N;C57BL/6NTac
Cish	hom	2	tm1a	Black	MATB	High Fat Diet	16	B6JTyr;B6N	C57BL/6Brd-Tyr<c-Brd>;C57BL/6Dnk;C57BL/6N
Cit	het	2	tm1a	Black	MBGR	Chow	13.9	B6JTyr;B6N	C57BL/6Brd-Tyr<c-Brd>;C57BL/6N
Cldn16	hom	2	tm1a	Black	MAPG	High Fat Diet	15.9	B6JTyr;B6N	C57BL/6Brd-Tyr<c-Brd>;C57BL/6N
Clk1	hom	2	tm1a	Black	MDFE	High Fat Diet	15.9	B6N	C57BL/6NTac
Cluap1	het	2	tm1a	Black	MBDK	High Fat Diet	15.7	B6JTyr;B6N	C57BL/6Brd-Tyr<c-Brd>;C57BL/6N
Cmtm4	hom	2	tm1a	Black	MDLQ	Chow	16.1	B6N	C57BL/6N;C57BL/6NTac
Cnot6	hom	1	tm1a	Black	MCQP	Chow	15.9	B6N	C57BL/6N;C57BL/6NTac
Cntfr	het	2	tm1a	Black	MBFZ	High Fat Diet	16.4	B6JTyr;B6N	C57BL/6Brd-Tyr<c-Brd>;C57BL/6Dnk;C57BL/6N
Cog2	het	2	tm1a	Black	MBDH	High Fat Diet	15.7	B6JTyr;B6N	C57BL/6Brd-Tyr<c-Brd>;C57BL/6Dnk;C57BL/6N
Copg	het	2	tm1a	Black	MCGY	High Fat Diet	16.1	B6N	C57BL/6N;C57BL/6NTac
Coq9	hom	2	tm1a	Black	MCJR	High Fat Diet	16	B6N	C57BL/6N;C57BL/6NTac
Cox6a1	het	2	tm1	Black	MCQW	High Fat Diet	15.6	B6N	C57BL/6N;C57BL/6NTac
Creb3l1	hom	2	tm1e	Black	MEEN	Chow	15.6	B6N	C57BL/6N;C57BL/6NTac
Crlf3	hom	4	tm1a	Black	MADG	High Fat Diet	15.9	B6JTyr;B6N	C57BL/6Brd-Tyr<c-Brd>;C57BL/6N
Csrp2bp	hom	2	tm1a	Black	MBDX	High Fat Diet	16	B6JTyr;B6N	C57BL/6Brd-Tyr<c-Brd>;C57BL/6N
Ctcf	het	6	tm1a	Black	MAAV	High Fat Diet	15.7	B6JTyr;B6N	C57BL/6Brd-Tyr<c-Brd>;C57BL/6Dnk;C57BL/6N
Ctnnal1	hom	4	tm1e	Black	MADH	Chow	14.5	B6	C57BL/6Dnk;C57BL/6N
Cyb561	hom	2	tm1a	Black	MALD	High Fat Diet	15.9	B6JTyr;B6N	C57BL/6Brd-Tyr<c-Brd>;C57BL/6Dnk;C57BL/6N
Cyfip1	het	2	tm2a	Black	MDCK	High Fat Diet	16	B6N	C57BL/6N;C57BL/6NTac
D11Wsu99e (Fam104a)	hom	2	tm1a	Black	MALC	High Fat Diet	16.3	B6JTyr;B6N	C57BL/6Brd-Tyr<c-Brd>;C57BL/6N
Dars2	het	2	tm1a	Black	MDWP	Chow	16.1	B6N	C57BL/6N;C57BL/6NTac
Dbn1	hom	2	tm1a	Black	MCKS	High Fat Diet	15.9	B6N	C57BL/6N;C57BL/6NTac
Dctn5	het	1	tm2a	Black	MBGM	High Fat Diet	15.9	B6JTyr;B6N	C57BL/6Brd-Tyr<c-Brd>;C57BL/6Dnk;C57BL/6N
Ddx27	het	2	tm1a		MADJ	High Fat Diet	16.3	B6JTyr;B6N	C57BL/6Brd-Tyr<c-Brd>;C57BL/6Dnk;C57BL/6N
Dennd1c	hom	2	tm1a	Black	MEKG	Chow	15.9	B6N	C57BL/6N;C57BL/6NTac
Dhcr24	het	2	tm1a	Black	MBVE	High Fat Diet	15.9	B6JTyr;B6N	C57BL/6Brd-Tyr<c-Brd>;C57BL/6N
Dip2b	het	2	tm1a	Black	MBRS	High Fat Diet	15.9	B6JTyr;B6N	C57BL/6Brd-Tyr<c-Brd>;C57BL/6N
Dlg2 (PSD93)	hom	2	tm1	Black	MPSD	High Fat Diet	16	B6JIco	C57BL/6JIco
Dlg2 (PSD93)	hom	2	tm1a	Black	MDLX	Chow	16	B6N	C57BL/6N;C57BL/6NTac
Dlg4	hom	2	tm1	Black	MAOR	High Fat Diet	15.9	B6JIco;129P2	C57BL/6JIco;129P2/OlaHsd
Dnase1l2	hom	2	tm1	Black	MAYG	High Fat Diet	16	B6N	C57BL/6N;C57BL/6NTac
Donson	het	2	tm1a	Black	MAVY	High Fat Diet	15.7	B6N	C57BL/6N;C57BL/6NTac
Dopey2	hom	2	tm1a	Black	MDYU	Chow	15.1	B6N	C57BL/6N;C57BL/6NTac
Dot1l	het	2	tm1a	Black	MADS	Chow	14.9	B6	C57BL/6Dnk;C57BL/6N
Dph2	het	2	tm2	Agouti	MDKG	Chow	15.9	B6N	C57BL/6N;C57BL/6NTac
Dscc1	het, hom	2,1	tm1a	Albino	MBTX	High Fat Diet	15.7	B6JTyr;B6N	C57BL/6Brd-Tyr<c-Brd>;C57BL/6N
Dusp1	hom	2	tm1	Black	MAYM	High Fat Diet	16	B6N	C57BL/6N;C57BL/6NTac
Dusp26	hom	9	tm1a	Black	MBMU	High Fat Diet	15.9	B6N	C57BL/6N;C57BL/6NTac
Dusp3	hom	2	tm1a	Albino	MBVF	High Fat Diet	15.9	B6JTyr;B6N	C57BL/6Brd-Tyr<c-Brd>;C57BL/6N
Dusp3	hom	4	tm1b	Black	MDUS	Chow	15.7	B6JTyr;B6N	C57BL/6Brd-Tyr<c-Brd>;C57BL/6N;C57BL/6NTac
Dusp4	hom	2	tm1a	Black	MCUD	High Fat Diet	15.7	B6N	C57BL/6N;C57BL/6NTac
Dync1i2	het	2	tm1a	Black	MCZN	High Fat Diet	16	B6N	C57BL/6N;C57BL/6NTac
Dynll1	het	2	tm1	Black	MCSZ	Chow	15.9	B6N	C57BL/6N;C57BL/6NTac
Dynlrb1	het	2	tm1a	Black	MDUV	Chow	16	B6N	C57BL/6N;C57BL/6NTac
Ears2	het	2	tm1a	Black	MCGU	High Fat Diet	16.1	B6N	C57BL/6N;C57BL/6NTac
Efna1	hom	2	tm1a	Black	MBKV	High Fat Diet	15.7	B6JTyr;B6N	C57BL/6Brd-Tyr<c-Brd>;C57BL/6N
Egfr	het	2	tm1a	Black	MCUB	High Fat Diet	16	B6N	C57BL/6N;C57BL/6NTac
Ehd1	het	2	tm1a	Black	MCBK	High Fat Diet	15.7	B6N	C57BL/6N;C57BL/6NTac
Eif2b2	het	2	tm2a	Black	MCJP	High Fat Diet	16.4	B6N	C57BL/6N;C57BL/6NTac
Eif2c1	hom	2	tm1a	Black	MBKH	High Fat Diet	15.9	B6JTyr;B6N	C57BL/6Brd-Tyr<c-Brd>;C57BL/6Dnk;C57BL/6N
Eif4e3	hom	2	tm1a	Black	MBHN	High Fat Diet	15.9	B6JTyr;B6N	C57BL/6Brd-Tyr<c-Brd>;C57BL/6N
Elk4	hom	2	tm1a	Black	MDET	High Fat Diet	15.7	B6	C57BL/6Dnk;C57BL/6NTac
Entpd1	hom	2	tm1a	Black	MDEZ	High Fat Diet	15.7	B6	C57BL/6Dnk
Epc1	het	4	tm1e	Agouti	MABZ	Chow	14.1	129/SvEv	129S5/SvEvBrd/Wtsi;129S7/SvEvBrd/Wtsi
Epc2	het	2	tm1e	Black	MACG	Chow	13.9	B6	C57BL/6Dnk;C57BL/6N
Eps15	hom	2	tm1a	Black	MBER	High Fat Diet	16.1	B6JTyr;B6N	C57BL/6Brd-Tyr<c-Brd>;C57BL/6Dnk;C57BL/6N
Esco1	hom	2	tm1	Black	MCUL	High Fat Diet	15.7	B6N	C57BL/6N;C57BL/6NTac
Esco2	het	2	tm1a	Agouti	MDKR	High Fat Diet	15.4	B6N	C57BL/6N;C57BL/6NTac
Espn	hom	2	tm1a	Black	MCRP	High Fat Diet	15.7	B6N	C57BL/6N;C57BL/6NTac
Exoc3l2	hom	2	tm1a	Black	MEKM	Chow	15.7	B6N	C57BL/6N;C57BL/6NTac
Expi (Wfdc18)	hom	2	tm1a	Agouti	MDKQ	Chow	15.9	B6N	C57BL/6N;C57BL/6NTac
Ezh2	het	2	tm1a	Black	MALM	High Fat Diet	15.7	B6N	C57BL/6N;C57BL/6NTac
Ezr	het	2	tm2a	Black	MDYB	Chow	16	B6N	C57BL/6N;C57BL/6NTac
Fahd2a	hom	2	tm1a	Black	MBXP	High Fat Diet	16	B6N	C57BL/6N;C57BL/6NTac
Fam107b (3110001A13Rik)	hom	2	tm1a	Black	MBNT	High Fat Diet	16.1	B6JTyr;B6N	C57BL/6Brd-Tyr<c-Brd>;C57BL/6N
Fam134c (1300010M03Rik)	hom	4	tm2a	Black	MAST	High Fat Diet	15.9	B6N	C57BL/6N;C57BL/6NTac
Fam63a	hom	3	tm1a	Black	MDFC	High Fat Diet	15.6	B6	C57BL/6Dnk
Fam73b (5730472N09Rik)	hom	2	tm1a	Black	MBDR	High Fat Diet	16	B6JTyr;B6N	C57BL/6Brd-Tyr<c-Brd>;C57BL/6N
Fam96a	hom	1	tm2a	Agouti	MDLT	Chow	16.4	B6N	C57BL/6N;C57BL/6NTac
Farp2	hom	2	tm1a	Black	MBPZ	High Fat Diet	15.9	B6JTyr;B6N	C57BL/6Brd-Tyr<c-Brd>;C57BL/6N
Farsa	het	2	tm2a	Black	MDRV	Chow	16.1	B6N	C57BL/6N;C57BL/6NTac
Fbxl7	hom	2	tm1a	Agouti	MDRA	Chow	15.9	B6N	C57BL/6N;C57BL/6NTac
Fbxo47	het, hom	2, 2	tm1a	Black	MDTZ	Chow	15.4	B6N	C57BL/6N;C57BL/6NTac
Fbxo7	hom	2	tm1a	Black	MEBV	Chow	15.6	B6N	C57BL/6N;C57BL/6NTac
Fggy	hom	2	tm1a	Black	MDRB	Chow	16.3	B6N	C57BL/6N;C57BL/6NTac
Fkbp7	hom	2	tm2a	Albino	MBYW	High Fat Diet	15.7	B6JTyr;B6N	C57BL/6Brd-Tyr<c-Brd>;C57BL/6Dnk;C57BL/6N
Fryl	het	2	tm1a	Agouti	MCYY	High Fat Diet	16.3	B6N	C57BL/6N;C57BL/6NTac
Fto	hom	2	tm1a	Black	MBLR	High Fat Diet	16.1	B6JTyr;B6N	C57BL/6Brd-Tyr<c-Brd>;C57BL/6Dnk;C57BL/6N
Fundc1	hom	2	tm1a	Black	MBFF	High Fat Diet	16	B6JTyr;B6N	C57BL/6Brd-Tyr<c-Brd>;C57BL/6Dnk;C57BL/6N
Fundc1	hom	2	tm1c	Black	MFUN	Chow	15.6	B6JTyr;B6N	C57BL/6Brd-Tyr<c-Brd>;C57BL/6Dnk;C57BL/6N;C57BL/6NTac
Gap43	het	2	tm1a	Black	MBSD	High Fat Diet	16	B6JTyr;B6N	C57BL/6Brd-Tyr<c-Brd>;C57BL/6Dnk;C57BL/6N
Gatc (2010003O18Rik)	het	1	tm1a	Black	MBFD	High Fat Diet	15.7	B6JTyr;B6N	C57BL/6Brd-Tyr<c-Brd>;C57BL/6N
Gba2	hom	2	tm1a	Black	MCHE	High Fat Diet	16.3	B6N	C57BL/6N;C57BL/6NTac
Gbe1	het	2	tm1a	Black	MAPD	High Fat Diet	16	B6JTyr;B6N	C57BL/6Brd-Tyr<c-Brd>;C57BL/6N
Gbf1	het	2	tm1a	Black	MDRZ	Chow	15.9	B6N	C57BL/6N;C57BL/6NTac
Gclc	hom	2	tm1a	Black	MAXD	High Fat Diet	15.9	B6N	C57BL/6N;C57BL/6NTac
Gfm1	het	2	tm1a		MCJA	High Fat Diet	15.7	B6N	C57BL/6N;C57BL/6NTac
Gif	hom	2	tm1a	Black	MBTT	High Fat Diet	16.1	B6JTyr;B6N	C57BL/6Brd-Tyr<c-Brd>;C57BL/6N
Git2	hom	2	Gt(XG510)	Agouti	MAKH	High Fat Diet	16	CBACa;129P2	129P2/OlaHsd;CBA/Ca
Gle1	het	2	tm1a	Black	MCXN	Chow	16.7	B6N	C57BL/6N;C57BL/6NTac
Glt8d2	het, hom	1,2	tm1a	Black	MDJD	High Fat Diet	15.6	B6N	C57BL/6N;C57BL/6NTac
Gm13547	hom	2	tm1a	Black	MDHP	Chow	15.7	B6N	C57BL/6N;C57BL/6NTac
Gm239	hom	2	tm1a	Black	MDXJ	Chow	16	B6N	C57BL/6N;C57BL/6NTac
Gmnn	het	2	tm1a		MAEB	High Fat Diet	16.1	B6JTyr;B6N	C57BL/6Brd-Tyr<c-Brd>;C57BL/6N
Gpc5	hom	4	tm1a	Black	MDCM	Chow	15.9	B6N	C57BL/6N;C57BL/6NTac
Gpc6	hom	2	tm2a	Agouti	MDAW	High Fat Diet	16.1	B6N	C57BL/6N;C57BL/6NTac
Gprc5b	hom	2	tm1a	Agouti	MDYT	Chow	16.3	B6N	C57BL/6N;C57BL/6NTac
Grb2	het	2	tm1a	Albino	MAMX	Chow	16.1	B6JTyr;B6N	C57BL/6Brd-Tyr<c-Brd>;C57BL/6Dnk;C57BL/6N
Grin1	het	2	tm1a	Black	MDCY	High Fat Diet	15.3	B6N	C57BL/6N;C57BL/6NTac
Grin2a (NR2A)	hom	4	tm1	Black	MAOS	Chow	14.6	B6JIco;129P2	C57BL/6JIco;129P2/OlaHsd
Grxcr1 (tde / Tasmanian Devil)	het, hom	2,2	transgenic insertion	Agouti	MAMN	High Fat Diet	16.3	STOCK Grxcr1<tde>	Stock
Gsk3a	hom	2	tm1a	Black	MCCU	High Fat Diet	16	B6JTyr;B6N	C57BL/6Brd-Tyr<c-Brd>;C57BL/6N;C57BL/6NTac
Gtf3c5	het	2	tm2a	Black	MAOJ	High Fat Diet	16.1	B6JTyr;B6N	C57BL/6Brd-Tyr<c-Brd>;C57BL/6Dnk;C57BL/6N
Gys2	hom	4	tm1a	Black	MABV	High Fat Diet	16	B6JTyr;B6N	C57BL/6Brd-Tyr<c-Brd>;C57BL/6N
H2-M5	hom	2	tm1	Black	MCTT	High Fat Diet	15.9	B6N	C57BL/6N;C57BL/6NTac
Hacl1	hom	2	tm1a	Black	MDRQ	Chow	16.4	B6N	C57BL/6N;C57BL/6NTac
Hdac1	het	2	tm1a	Black	MAAW	High Fat Diet	16.4	B6JTyr;B6N	C57BL/6Brd-Tyr<c-Brd>;C57BL/6Dnk;C57BL/6N
Hdac3	het	2	tm1a	Black	MAGF	High Fat Diet	15.9	B6JTyr;B6N	C57BL/6Brd-Tyr<c-Brd>;C57BL/6Dnk;C57BL/6N
Hdac8	hom	2	tm1a	Black	MAXZ	High Fat Diet	15.9	B6N	C57BL/6N;C57BL/6NTac
Heatr8	hom	2	tm1a	Black	MDLM	High Fat Diet	15.7	B6N	C57BL/6N;C57BL/6NTac
Herc3	hom	2	tm1a	Black	MAAZ	Chow	14.2	B6JTyr;B6N	C57BL/6Brd-Tyr<c-Brd>;C57BL/6N
Hira	het	4	tm1a	Black	MCBV	High Fat Diet	16.1	B6N	C57BL/6N;C57BL/6NTac
Hmx3 (hx)	hom	3	tm1	Black	MAMM	Chow	14.7	STOCK Hmx3<hx>	Stock
Hp1bp3	hom	2	tm1a	Black	MABC	High Fat Diet	16	B6JTyr;B6N	C57BL/6Brd-Tyr<c-Brd>;C57BL/6N
Hsp90aa1	hom	3	tm1	Black	MCPD	Chow	16	B6N	C57BL/6N;C57BL/6NTac
Hspb11 (2900042B11Rik)	het	2	tm1a	Black	MAKR	Chow	14.1	B6JTyr;B6N	C57BL/6Brd-Tyr<c-Brd>;C57BL/6Dnk;C57BL/6N
Ide	hom	2	tm1a	Black	MCFU	High Fat Diet	15.6	B6JTyr;B6N	C57BL/6Brd-Tyr<c-Brd>;C57BL/6N
Ido1	hom	2	tm1a	Black	MDCT	High Fat Diet	16	B6N	C57BL/6N;C57BL/6NTac
Ifitm3	hom	2	tm1	Black	MGFP	High Fat Diet	16.3	B6JIco;B6JTyr;129P2	C57BL/6JIco;C57BL/6Brd-Tyr<c-Brd>;129P2/OlaHsd
Ikbkap	het	2	tm1a	Black	MAEC	High Fat Diet	16.1	B6JTyr;B6N	C57BL/6Brd-Tyr<c-Brd>;C57BL/6Dnk;C57BL/6N
Ikbkb	het	2	tm1a	Black	MABD	High Fat Diet	16	B6JTyr;B6N	C57BL/6Brd-Tyr<c-Brd>;C57BL/6Dnk;C57BL/6N
Il10rb	hom	2	tm1a	Black	MDNU	Chow	16	B6N	C57BL/6N;C57BL/6NTac
Il22ra1	hom	2	tm1a	Black	MBZP	High Fat Diet	16.1	B6N	C57BL/6N;C57BL/6NTac
Impad1	het	2	tm1a	Black	MAED	Chow	14.3	B6	C57BL/6Dnk;C57BL/6N
Inpp1	hom	2	tm1a	Black	MBJQ	High Fat Diet	16.3	B6JTyr;B6N	C57BL/6Brd-Tyr<c-Brd>;C57BL/6N
Inpp1	hom	1	tm1b	Black	MNPP	Chow	16	B6JTyr;B6N	C57BL/6Brd-Tyr<c-Brd>;C57BL/6N;C57BL/6NTac
Ints12	het	2	tm1a	Black	MALX	High Fat Diet	16	B6JTyr;B6N	C57BL/6Brd-Tyr<c-Brd>;C57BL/6Dnk;C57BL/6N
Irf1	hom	2	tm1a	Black	MABF	High Fat Diet	15.9	B6JTyr;B6N	C57BL/6Brd-Tyr<c-Brd>;C57BL/6N
Jarid2	het	2	tm1a	Black	MAEF	High Fat Diet	15.9	B6	C57BL/6Dnk;C57BL/6N
Jhdm1d	hom	2	tm1a	Black	MDVT	Chow	15.9	B6N	C57BL/6N;C57BL/6NTac
Jmjd5 (Kdm8)	het	2	tm1a	Black	MDFB	Chow	15.6	B6N	C57BL/6NTac
Kazn (9030409G11Rik)	hom	2	tm1a	Black	MCFF	High Fat Diet	15.9	B6N	C57BL/6N;C57BL/6NTac
Kcne2	hom	2	tm1a	Black	MCSJ	High Fat Diet	16.7	B6N	C57BL/6N;C57BL/6NTac
Kcnv2	hom	2	tm1	Black	MDYN	Chow	15.9	B6N	C57BL/6N;C57BL/6NTac
Kctd10	het	2	Gt(RRG305)	Agouti	MAKJ	Chow	14.9	CBACa;129P2	129P2/OlaHsd;CBA/Ca
Kdm4b	het	2	tm1a	Black	MBCQ	High Fat Diet	15.9	B6JTyr;B6N	C57BL/6Brd-Tyr<c-Brd>;C57BL/6Dnk;C57BL/6N
Kdm4c	hom	2	tm1a	Black	MBXV	High Fat Diet	16	B6N	C57BL/6N;C57BL/6NTac
Kdm4d	hom	2	tm2a	Black	MDGG	Chow	16.1	B6N	C57BL/6N;C57BL/6NTac
Kif21b	hom	2	tm1a	Black	MDBV	High Fat Diet	15.9	B6N	C57BL/6N;C57BL/6NTac
Kifap3	het	2	tm1a	Black	MCKW	Chow	16	B6N	C57BL/6N;C57BL/6NTac
Kng2	hom	3	tm2a	Black	MCYF	Chow	16.1	B6N	C57BL/6N;C57BL/6NTac
Kptn	hom	2	tm1a	Black	MCFL	High Fat Diet	15.9	B6JTyr;B6N	C57BL/6Brd-Tyr<c-Brd>;C57BL/6Dnk;C57BL/6N
Krt76	het, hom	2, 3	tm1a	Black	MADM	High Fat Diet	15.7 (9.0 for homs)	B6JTyr;B6N	C57BL/6Brd-Tyr<c-Brd>;C57BL/6N
Lamc3	hom	2	tm1a	Black	MDZE	Chow	16	B6N	C57BL/6N;C57BL/6NTac
Laptm5	hom	2	tm1a	Black	MCVF	High Fat Diet	16.1	B6N	C57BL/6N;C57BL/6NTac
Ldha	het	2	tm1a	Black	MBCB	High Fat Diet	15.4	B6JTyr;B6N	C57BL/6Brd-Tyr<c-Brd>;C57BL/6N
Lix1l	het	2	tm1a	Black	MDKB	High Fat Diet	15.9	B6N	C57BL/6N;C57BL/6NTac
Lmnb1	het	2	tm1a	Black	MBBV	High Fat Diet	16	B6JTyr;B6N	C57BL/6Brd-Tyr<c-Brd>;C57BL/6Dnk;C57BL/6N
Lmnb2	het	2	tm1a	Black	MAMK	High Fat Diet	15.3	B6JTyr;B6N	C57BL/6Brd-Tyr<c-Brd>;C57BL/6N
Lnx2	het	2	tm1a	Black	MCBG	High Fat Diet	16.4	B6N	C57BL/6N;C57BL/6NTac
Lpar5	het	2	tm1a	Black	MCZC	High Fat Diet	15.9	B6N	C57BL/6N;C57BL/6NTac
Lrig1	hom	3	tm1a	Black	MBHE	High Fat Diet	16	B6JTyr;B6N	C57BL/6Brd-Tyr<c-Brd>;C57BL/6N
Lrpprc	het	2	tm1a	Black	MCDF	High Fat Diet	16	B6N	C57BL/6N;C57BL/6NTac
Lrrc16a	hom	2	tm1a	Black	MBKM	High Fat Diet	15.9	B6JTyr;B6N	C57BL/6Brd-Tyr<c-Brd>;C57BL/6N
Lrrc67 (Ppp1r42)	hom	2	tm1a	Black	MDEF	Chow	16	B6N	C57BL/6N;C57BL/6NTac
Lsm10	het	2	tm2a	Agouti	MCYN	High Fat Diet	16	B6N	C57BL/6N;C57BL/6NTac
Lsm11	het	2	tm1a	Black	MCKK	High Fat Diet	15.7	B6N	C57BL/6N;C57BL/6NTac
Ltbp1	hom	2	tm1a	Black	MBSE	High Fat Diet	15.9	B6JTyr;B6N	C57BL/6Brd-Tyr<c-Brd>;C57BL/6N
Lztr1	het	2	tm1a	Black	MDLF	Chow	16.6	B6N	C57BL/6N;C57BL/6NTac
Mad2l2	het	2	tm1a	Black	MBYL	High Fat Diet	15.9	B6N	C57BL/6N;C57BL/6NTac
Magi2 (S-Scam)	het	2	tm1	Agouti	MATR	Chow	13.9	129S5;129P2	129S5/SvEvBrd/Wtsi;129P2/OlaHsd
Maneal	hom	2	tm1a	Black	MBDB	High Fat Diet	15.9	B6N	C57BL/6N;C57BL/6NTac
Map2k2	hom	2	tm1a	Black	MBRP	High Fat Diet	15.7	B6JTyr;B6N	C57BL/6Brd-Tyr<c-Brd>;C57BL/6Dnk;C57BL/6N
Map3k1	het	2	tm1a	Black	MDDY	Chow	16	B6N	C57BL/6N;C57BL/6NTac
Mapk1	het	2	tm1a	Black	MBBC	High Fat Diet	16.4	B6JTyr;B6N	C57BL/6Brd-Tyr<c-Brd>;C57BL/6Dnk;C57BL/6N
Mapk10	hom	2	tm1a	Black	MDMP	Chow	16.4	B6N	C57BL/6N;C57BL/6NTac
March5	het	2	tm1a	Black	MAYU	High Fat Diet	15.9	B6N	C57BL/6N;C57BL/6NTac
Matn1	hom	2	tm1	Agouti	MAOT	Chow	13.5	B6JTyr;B6;129S5	C57BL/6Brd-Tyr<c-Brd>;129S5/SvEvBrd/Wtsi;C57BL/6
Matn3	het, hom	1,1	tm1	Agouti	MAOU	Chow	14.4	B6JTyr;B6;129S5	C57BL/6Brd-Tyr<c-Brd>;129S5/SvEvBrd/Wtsi;C57BL/6
Mbtd1	het	2	tm2a	Agouti	MBRC	High Fat Diet	16	B6JTyr;B6N	C57BL/6Brd-Tyr<c-Brd>;C57BL/6Dnk;C57BL/6N
Mcph1	hom	4	tm1a	Albino	MBGX	High Fat Diet	15.6	B6JTyr;B6N	C57BL/6Brd-Tyr<c-Brd>;C57BL/6N
Mdn1	het	2	tm1a	Black	MBEQ	High Fat Diet	16.1	B6JTyr;B6N	C57BL/6Brd-Tyr<c-Brd>;C57BL/6Dnk;C57BL/6N
Mecr	het	2	tm1a	Black	MBJY	Chow	14.7	B6JTyr;B6N	C57BL/6Brd-Tyr<c-Brd>;C57BL/6N
Melk	hom	2	tm1a	Black	MCUN	High Fat Diet	16.1	B6N	C57BL/6N;C57BL/6NTac
Mfrp	hom	2	tm2a	Agouti	MDCC	High Fat Diet	15.7	B6N	C57BL/6N;C57BL/6NTac
Mfsd2b	hom	2	tm1a	Black	MAPC	High Fat Diet	15.9	B6JTyr;B6N	C57BL/6Brd-Tyr<c-Brd>;C57BL/6Dnk;C57BL/6N
mir146	hom	2	tm1a	Agouti	MGKO	Chow	16.3	B6N	C57BL/6N;C57BL/6NTac
mir145	compound het (mir145-KO X mir146a-KO)	2	tm1a	Black	MGSK	Chow	16	B6N	C57BL/6N;C57BL/6NTac
Mgst3	hom	2	tm1a	Black	MBHU	High Fat Diet	15.7	B6JTyr;B6N	C57BL/6Brd-Tyr<c-Brd>;C57BL/6N
Mgst3	hom	2	tm1b	Black	MGST	High Fat Diet	15.7	B6JTyr;B6N	C57BL/6Brd-Tyr<c-Brd>;C57BL/6Dnk;C57BL/6N;C57BL/6NTac
Mier1	hom	2	tm1a	Black	MABH	Chow	14.3	B6JTyr;B6N	C57BL/6Brd-Tyr<c-Brd>;C57BL/6N
Mir96 (Dmdo / Diminuendo)	hom	3	tm1	Agouti	MAMC	Chow	13.5	C3Fe	C3HeB/FeJ
Mis18bp1 (C79407)	het	2	tm1a	Black	MBLK	High Fat Diet	15.9	B6JTyr;B6N	C57BL/6Brd-Tyr<c-Brd>;C57BL/6N
Mks1	het	2	tm1a	Black	MBST	High Fat Diet	16	B6JTyr;B6N	C57BL/6Brd-Tyr<c-Brd>;C57BL/6N
Mlec	hom	2	tm1a	Black	MDXK	Chow	15.9	B6N	C57BL/6N;C57BL/6NTac
Mms22l (F730047E07Rik)	het	2	tm1a	Albino	MAKN	High Fat Diet	16.3	B6JTyr;B6N	C57BL/6Brd-Tyr<c-Brd>;C57BL/6N
Mrap2	hom	1	tm1a	Black	MDSU	Chow	15.9	B6N	C57BL/6N;C57BL/6NTac
Mst1	hom	2	tm1	Black	MCWP	High Fat Diet	15.3	B6N	C57BL/6N;C57BL/6NTac
Mta1	het, hom	2,2	tm1a	Agouti	MAAD	Chow	14.4	129/SvEv	129S5/SvEvBrd/Wtsi;129S7/SvEvBrd/Wtsi
Mta3	het	2	tm3a	Black	MAHL	Chow	13.8	B6JTyr;B6JIco	C57BL/6JIco;C57BL/6Brd-Tyr<c-Brd>
Mtfmt	het	2	tm1a	Albino	MBFN	High Fat Diet	16.4	B6JTyr;B6N	C57BL/6Brd-Tyr<c-Brd>;C57BL/6N
Mthfd1l	het	2	tm1a	Albino	MBTJ	High Fat Diet	16	B6JTyr;B6N	C57BL/6Brd-Tyr<c-Brd>;C57BL/6N
Mtor	het	2	tm1a	Black	MAYV	High Fat Diet	16.3	B6N	C57BL/6N;C57BL/6NTac
Mtrf1l	het	2	tm1a	Black	MBFL	High Fat Diet	16.3	B6JTyr;B6N	C57BL/6Brd-Tyr<c-Brd>;C57BL/6Dnk;C57BL/6N
Mx1	hom	2	tm1a	Black	MCKF	High Fat Diet	15.7	B6N	C57BL/6N;C57BL/6NTac
Myd88	hom	2	tm1a	Black	MAVS	High Fat Diet	15.4	B6N	C57BL/6N;C57BL/6NTac
Myh9	hom	2	tm1a	Black	MBCS	High Fat Diet	15.9	B6JTyr;B6N	C57BL/6Brd-Tyr<c-Brd>;C57BL/6N
Myl12b	hom	2	tm1a	Black	MBTK	High Fat Diet	16.1	B6JTyr;B6N	C57BL/6Brd-Tyr<c-Brd>;C57BL/6N
Myo15	hom	2	tm1a	Agouti	MCXD	High Fat Diet	15.6	B6N	C57BL/6N;C57BL/6NTac
Myo5a	hom	2	tm1a	Silver	MBRR	High Fat Diet	15.7	B6JTyr;B6N	C57BL/6Brd-Tyr<c-Brd>;C57BL/6N
Myo6 (Snell's Waltzer)	het, hom	2,2	Spontaneous (intragenic deletion)	Black	MAMJ	Chow	14.2	B6JIco;B10	C57BL/6JIco;C57BL/10ScSn
Myo7a (Hdb / Headbanger)	hom	2	Chemically induced (ENU)	Agouti	MAMD	Chow	14.7	C3Fe	C3HeB/FeJ
Myo7a (mw / Moonwalker)	het, hom	2, 2	Spontaneous (single point mutation)	Black	MAMH	High Fat Diet	16	AK;BKS	AKR/J;C57BLKS/J
Mysm1	het, hom	2, 2	tm1a	Black	MAHN	Chow	13.6	B6	C57BL/6Dnk
Nacad	hom	2	tm1	Black	MDYC	Chow	15.6	B6N	C57BL/6N;C57BL/6NTac
Ncaph	het	2	tm1a	Black	MCEE	High Fat Diet	16.3	B6N	C57BL/6N;C57BL/6NTac
Ncaph2	het	2	tm1a	Albino	MBCH	Chow	14.3	B6JTyr;B6N	C57BL/6Brd-Tyr<c-Brd>;C57BL/6N
Ndufs3	het	2	tm1a	Black	MASA	High Fat Diet	16	B6JTyr;B6N	C57BL/6Brd-Tyr<c-Brd>;C57BL/6N
Necab2	hom	2	tm1a	Albino	MBHB	High Fat Diet	16.1	B6JTyr;B6N	C57BL/6Brd-Tyr<c-Brd>;C57BL/6N
Nelf	hom	2	tm1a	Black	MCJV	High Fat Diet	16.4	B6N	C57BL/6N;C57BL/6NTac
Nf1	het	2	tm1a	Black	MAHR	High Fat Diet	15.7	B6JTyr;B6N	C57BL/6Brd-Tyr<c-Brd>;C57BL/6Dnk;C57BL/6N
Nfkb1	hom	5	tm1a	Black	MAHS	High Fat Diet	16.3	B6JTyr;B6N	C57BL/6Brd-Tyr<c-Brd>;C57BL/6Dnk;C57BL/6N
Nfya	het	2	Gt(EUCJ0004f10)	Black	MDFA	High Fat Diet	15.9	B6	C57BL/6Dnk;C57BL/6NTac
Ninl	hom	2	tm1a	Black	MBBQ	High Fat Diet	15.9	B6JTyr;B6N	C57BL/6Brd-Tyr<c-Brd>;C57BL/6N
Nipa1	hom	2	tm1a	Black	MBMV	High Fat Diet	16.1	B6JTyr;B6N	C57BL/6Brd-Tyr<c-Brd>;C57BL/6Dnk;C57BL/6N
Nkiras2	hom	2	tm1a	Black	MATD	High Fat Diet	16.1	B6N	C57BL/6N;C57BL/6NTac
no_gene (Del / Deluca)	het	2	large deletion	Albino	MDEL	High Fat Diet	15.9	B6JTyr;129S5	C57BL/6Brd-Tyr<c-Brd>;129S5/SvEvBrd/Wtsi
Nom1	het	2	tm1a	Black	MBHH	High Fat Diet	16	B6JTyr;B6N	C57BL/6Brd-Tyr<c-Brd>;C57BL/6N
Nploc4	het	2	tm1a	Black	MABK	High Fat Diet	15.7	B6JTyr;B6N	C57BL/6Brd-Tyr<c-Brd>;C57BL/6Dnk;C57BL/6N
Nsun2	het, hom	2, 2	tm1a	Black	MBKW	High Fat Diet	16.1	B6JTyr;B6N	C57BL/6Brd-Tyr<c-Brd>;C57BL/6Dnk;C57BL/6N
Oas1g	hom	2	tm3e	Black	MDGP	Chow	16	B6N	C57BL/6N;C57BL/6NTac
Oasl2	hom	2	tm1a	Black	MCBM	High Fat Diet	16.1	B6N	C57BL/6N;C57BL/6NTac
Ogfod1	hom	2	tm1a	Black	MBDG	High Fat Diet	15.9	B6JTyr;B6N	C57BL/6Brd-Tyr<c-Brd>;C57BL/6Dnk;C57BL/6N
Optn	hom	2	tm1a	Black	MASV	High Fat Diet	15.7	B6N	C57BL/6N;C57BL/6NTac
Orc3	hom	2	tm1a	Agouti	MDJJ	Chow	16.1	B6N	C57BL/6N;C57BL/6NTac
Osbpl9	hom	2	tm1a	Black	MAHU	High Fat Diet	16	B6JTyr;B6N	C57BL/6Brd-Tyr<c-Brd>;C57BL/6Dnk;C57BL/6N
Otub2	hom	1	tm1a	Black	MCWA	High Fat Diet	16.1	B6N	C57BL/6N;C57BL/6NTac
Otud6b	hom	2	tm1a	Black	MACN	High Fat Diet	15.7	B6	C57BL/6Dnk;C57BL/6N
Oxr1	hom	2	tm1a	Agouti	MEBW	Chow	15.6	B6N	C57BL/6N;C57BL/6NTac
Pabpc1l	hom	2	tm1a	Black	MCRU	High Fat Diet	16	B6N	C57BL/6N;C57BL/6NTac
Pabpc4	hom	2	tm1e	Black	MAUA	High Fat Diet	16.3	B6N	C57BL/6N;C57BL/6NTac
Pabpc4	hom	2	tm1a	Black	MEBQ	Chow	15.9	B6N	C57BL/6N;C57BL/6NTac
Pabpn1l	hom	2	tm1a	Black	MDVY	Chow	15.6	B6N	C57BL/6N;C57BL/6NTac
Pacsin3	hom	2	tm1a	Black	MDUQ	Chow	15.7	B6N	C57BL/6N;C57BL/6NTac
Pds5b	het	2	tm1a	Albino	MAAN	High Fat Diet	15.7	B6JTyr;B6N	C57BL/6Brd-Tyr<c-Brd>;C57BL/6N
Pex3	hom	2	tm1a	Black	MASQ	High Fat Diet	16	B6N	C57BL/6N;C57BL/6NTac
Pfkl	het	2	tm1a	Black	MBCL	High Fat Diet	16	B6JTyr;B6N	C57BL/6Brd-Tyr<c-Brd>;C57BL/6Dnk;C57BL/6N
Pfn1	het	3	tm1a	Black	MAOH	High Fat Diet	15.9	B6JTyr;B6N	C57BL/6Brd-Tyr<c-Brd>;C57BL/6Dnk;C57BL/6N
Phf20	hom	2	tm1a	Albino	MAIG	High Fat Diet	16.1	B6JTyr;B6N	C57BL/6Brd-Tyr<c-Brd>;C57BL/6N
Phtf2	hom	2	tm1a	Black	MDTN	Chow	16.1	B6N	C57BL/6N;C57BL/6NTac
Pik3cb	het, hom	2, 2	tm1a	Black	MCDQ	High Fat Diet	16	B6JTyr;B6N	C57BL/6Brd-Tyr<c-Brd>;C57BL/6N;C57BL/6NTac
Pik3cg	hom	2	tm1a	Black	MCKX	High Fat Diet	16.3	B6N	C57BL/6N;C57BL/6NTac
Pik3r2	hom	2	tm1e	Black	MAZU	High Fat Diet	15.9	B6N	C57BL/6N;C57BL/6NTac
Pip5k1c	het	2	tm1a	Black	MCMC	High Fat Diet	16	B6N	C57BL/6N;C57BL/6NTac
Pitpnm1	hom	2	tm1a	Black	MCTJ	High Fat Diet	16.1	B6N	C57BL/6N;C57BL/6NTac
Plbd1 (1100001H23Rik)	hom	2	tm1a	Albino	MBMY	High Fat Diet	16	B6JTyr;B6N	C57BL/6Brd-Tyr<c-Brd>;C57BL/6N
Pld5	hom	2	tm1a	Black	MBJC	High Fat Diet	15.9	B6JTyr;B6N	C57BL/6Brd-Tyr<c-Brd>;C57BL/6N
Pld5	hom	2	tm1b	Black	MCSQ	Chow	15.4	B6JTyr;B6N	C57BL/6Brd-Tyr<c-Brd>;C57BL/6N;C57BL/6NTac
Plekhg1	hom	2	tm1a	Black	MDFL	High Fat Diet	16.1	B6N	C57BL/6N;C57BL/6NTac
Plekhm2	hom	2	tm1a	Black	MATG	High Fat Diet	16.1	B6JTyr;B6N	C57BL/6Brd-Tyr<c-Brd>;C57BL/6N
Plin2	hom	2	tm1a	Black	MCRY	High Fat Diet	15.6	B6N	C57BL/6N;C57BL/6NTac
Plxnb2	het	2	tm1a	Black	MCSV	High Fat Diet	15.7	B6N	C57BL/6N;C57BL/6NTac
Pnpo	het	5	tm1a	Black	MAPS	High Fat Diet	15.7	B6	C57BL/6Dnk;C57BL/6N;C57BL/6NTac
Pnpt1	het	2	tm1a	Black	MBDU	High Fat Diet	16.4	B6JTyr;B6N	C57BL/6Brd-Tyr<c-Brd>;C57BL/6N
Polg2	het	2	tm1a	Black	MAZM	High Fat Diet	15.9	B6N	C57BL/6N;C57BL/6NTac
Polr1e	het	2	tm1a	Black	MBCY	High Fat Diet	15.9	B6JTyr;B6N	C57BL/6Brd-Tyr<c-Brd>;C57BL/6N
Ppp2r2b	hom	2	tm1a	Black	MASL	High Fat Diet	16.1	B6N	C57BL/6N;C57BL/6NTac
Ppp3ca	hom	2	tm2e	Black	MARG	High Fat Diet	15.6	B6JTyr;B6N	C57BL/6Brd-Tyr<c-Brd>;C57BL/6N;C57BL/6NTac
Ppp5c	hom	4	tm1a	Black	MBRN	High Fat Diet	16.1	B6JTyr;B6N	C57BL/6Brd-Tyr<c-Brd>;C57BL/6N
Prdx6	hom	2	tm1a	Albino	MBMD	High Fat Diet	16	B6JTyr;B6N	C57BL/6Brd-Tyr<c-Brd>;C57BL/6N
Prkab1	het	2	tm1a	Black	MAVE	High Fat Diet	16.1	B6N	C57BL/6N;C57BL/6NTac
Prkab1	hom	2	Gt(RRR454)	Tan	MHKK	High Fat Diet	16	CBACa;129P2	129P2/OlaHsd;CBA/Ca
Prkcz	het, hom	2, 2	tm1a	Albino	MBGK	High Fat Diet	16.1	B6JTyr;B6N	C57BL/6Brd-Tyr<c-Brd>;C57BL/6N
Prmt1	het	2	tm1a	Black	MBBS	High Fat Diet	15.9	B6JTyr;B6N	C57BL/6Brd-Tyr<c-Brd>;C57BL/6Dnk;C57BL/6N
Prmt2	hom	2	tm1a	Black	MARU	High Fat Diet	15.9	B6N	C57BL/6N;C57BL/6NTac
Prmt3	het, hom	2, 1	tm1a	Black	MBCU	High Fat Diet	15.7	B6JTyr;B6N	C57BL/6Brd-Tyr<c-Brd>;C57BL/6N
Prmt5	het	2	tm2a	Agouti	MBWK	High Fat Diet	16	B6JTyr;B6N	C57BL/6Brd-Tyr<c-Brd>;C57BL/6N
Prmt7	hom	2	tm1a	Albino	MBVJ	High Fat Diet	15.9	B6JTyr;B6N	C57BL/6Brd-Tyr<c-Brd>;C57BL/6N
Prmt8	hom	2	tm1a	Black	MBMF	High Fat Diet	16	B6JTyr;B6N	C57BL/6Brd-Tyr<c-Brd>;C57BL/6N
Prps1	het	2	tm1a	Black	MCUU	Chow	15.7	B6N	C57BL/6N;C57BL/6NTac
Prpsap2	hom	2	tm1a	Black	MABP	High Fat Diet	15.4	B6JTyr;B6N	C57BL/6Brd-Tyr<c-Brd>;C57BL/6Dnk;C57BL/6N
Psat1	het	2	tm1a	Black	MAPK	High Fat Diet	15.4	B6JTyr;B6N	C57BL/6Brd-Tyr<c-Brd>;C57BL/6Dnk;C57BL/6N
Ptges2	hom	2	tm1a	Black	MCKT	High Fat Diet	15.7	B6N	C57BL/6N;C57BL/6NTac
Pth2r	hom	2	tm2a	Black	MDWU	Chow	16.1	B6N	C57BL/6N;C57BL/6NTac
Ptpn2	het	2	tm1a	Black	MCTP	High Fat Diet	15.7	B6N	C57BL/6N;C57BL/6NTac
Pus7l	hom	2	tm2a	Black	MBJW	High Fat Diet	15.3	B6N	C57BL/6N;C57BL/6NTac
Rab15	hom	2	tm1a	Black	MEAW	Chow	16.1	B6N	C57BL/6N;C57BL/6NTac
Rab7l1	hom	2	tm1a	Black	MCSP	High Fat Diet	16	B6N	C57BL/6N;C57BL/6NTac
Rad18	hom	9	tm1a	Black	MAIL	Chow	17.9	B6JTyr;B6N	C57BL/6Brd-Tyr<c-Brd>;C57BL/6Dnk;C57BL/6N
Ralb	hom	1	tm1a	Black	MDTQ	Chow	15.7	B6N	C57BL/6N;C57BL/6NTac
Rapgefl1	hom	2	tm1a	Black	MDCW	High Fat Diet	15.7	B6N	C57BL/6N;C57BL/6NTac
Rars	het	2	tm1a	Black	MDKY	High Fat Diet	15.7	B6N	C57BL/6N;C57BL/6NTac
Rars2	het	2	tm1a	Albino	MANT	Chow	14.5	B6JTyr;B6N	C57BL/6Brd-Tyr<c-Brd>;C57BL/6N
Rasal2	hom	1	tm1a	Black	MEBJ	Chow	15.7	B6N	C57BL/6N;C57BL/6NTac
Rassf1 (RSF/CP)	hom	2	tm1.2	Agouti	MAMP	Chow	14.2	B6JTyr;129S5	C57BL/6Brd-Tyr<c-Brd>;129S5/SvEvBrd/Wtsi
Rbbp7	hom	2	tm1a	Black	MBRK	High Fat Diet	15.9	B6JTyr;B6N	C57BL/6Brd-Tyr<c-Brd>;C57BL/6Dnk;C57BL/6N
Rcor2	het, hom	2,2	tm1a	Black	MCHV	High Fat Diet	15.9	B6N	C57BL/6N;C57BL/6NTac
Rdh16	hom	2	tm1a	Black	MBZG	High Fat Diet	16.1	B6N	C57BL/6N;C57BL/6NTac
Ren1 (REKO)	hom	2	tm1a	Black	MBSJ	High Fat Diet	16.4	B6JIco	C57BL/6JIco
Rftn2	hom	2	tm1e	Black	MDDF	High Fat Diet	15.9	B6N	C57BL/6N;C57BL/6NTac
Rg9mtd2 (Trmt10a)	hom	2	tm1a	Black	MCBQ	High Fat Diet	15.4	B6N	C57BL/6N;C57BL/6NTac
Rhd	hom	4	tm1e	Black	MAQR	High Fat Diet	16.1	B6JTyr;B6N	C57BL/6Brd-Tyr<c-Brd>;C57BL/6N
Rhobtb3	hom	2	tm1a	Black	MANE	High Fat Diet	16	B6JTyr;B6N	C57BL/6Brd-Tyr<c-Brd>;C57BL/6Dnk;C57BL/6N
Rhot1	het	2	tm1a	Black	MBTN	High Fat Diet	15.7	B6JTyr;B6N	C57BL/6Brd-Tyr<c-Brd>;C57BL/6Dnk;C57BL/6N
Rhot2	hom	2	tm1	Black	MCSF	High Fat Diet	16	B6N	C57BL/6N;C57BL/6NTac
Rhou	hom	2	tm1a	Black	MBZM	High Fat Diet	15.7	B6N	C57BL/6N;C57BL/6NTac
Ripk4	het	2	tm1a	Black	MDAH	High Fat Diet	15.9	B6N	C57BL/6N;C57BL/6NTac
Ripply3	hom	2	tm1a	Agouti	MCLJ	High Fat Diet	15.9	B6N	C57BL/6N;C57BL/6NTac
Rnaseh2b	het	2	tm1a	Black	MBLF	High Fat Diet	15.7	B6JTyr;B6N	C57BL/6Brd-Tyr<c-Brd>;C57BL/6N
Rnaseh2c	hom	2	tm1	Black	MDUP	Chow	15.7	B6N	C57BL/6N;C57BL/6NTac
Rnf10	hom	2	tm1a	Black	MCJK	High Fat Diet	16	B6N	C57BL/6N;C57BL/6NTac
Rpap2	het	2	tm1a	Black	MBDN	High Fat Diet	16	B6JTyr;B6N	C57BL/6Brd-Tyr<c-Brd>;C57BL/6Dnk;C57BL/6N
Rpgrip1l	het	2	tm1a	Black	MDLW	Chow	16	B6N	C57BL/6N;C57BL/6NTac
Rpn2	het	2	tm1a	Black	MBEJ	High Fat Diet	16	B6JTyr;B6N	C57BL/6Brd-Tyr<c-Brd>;C57BL/6Dnk;C57BL/6N
Rqcd1	het	2	tm1a	Black	MCWG	High Fat Diet	16.4	B6N	C57BL/6N;C57BL/6NTac
Rtbdn	het, hom	2,2	tm1a	Black	MCBN	High Fat Diet	16	B6N	C57BL/6N;C57BL/6NTac
Rtf1	het	2	tm1a	Black	MBFS	High Fat Diet	16.1	B6JTyr;B6N	C57BL/6Brd-Tyr<c-Brd>;C57BL/6Dnk;C57BL/6N
Rufy2	het, hom	2,2	tm1a	Black	MDDP	Chow	15.6	B6N	C57BL/6N;C57BL/6NTac
S100b	het	2	tm1a	Black	MCFR	High Fat Diet	16.7	B6JTyr;B6N	C57BL/6Brd-Tyr<c-Brd>;C57BL/6N
Sag	hom	2	tm1a	Black	MDDR	Chow	16	B6N	C57BL/6N;C57BL/6NTac
Sar1b	het	2	tm1a	Black	MCSS	High Fat Diet	15.7	B6N	C57BL/6N;C57BL/6NTac
Sc4mol	het	2	tm1a	Black	MCXP	High Fat Diet	15.9	B6N	C57BL/6N;C57BL/6NTac
Scn3b	hom	2	tm1a	Black	MEAU	Chow	15.6	B6N	C57BL/6N;C57BL/6NTac
Sco1	het	2	tm1a	Black	MAQE	High Fat Diet	16.1	B6N	C57BL/6N;C57BL/6NTac
Sdhc	het	2	tm1a	Black	MAQG	High Fat Diet	15.9	B6N	C57BL/6N;C57BL/6NTac
Sec23a	het	2	tm1a	Black	MCVN	High Fat Diet	15.6	B6N	C57BL/6N;C57BL/6NTac
Sec24a	hom	2	tm1a	Black	MBQR	High Fat Diet	15.7	B6JTyr;B6N	C57BL/6Brd-Tyr<c-Brd>;C57BL/6N
Secisbp2	het	2	tm1a	Black	MRRS	High Fat Diet	15.6	B6N	C57BL/6N;C57BL/6NTac
Secisbp2	hom	2	tm1c	Black	MRRT	Chow	15.9	B6N	C57BL/6N;C57BL/6NTac
Seh1l	het	2	tm1a	Black	MDJL	Chow	15.6	B6N	C57BL/6N;C57BL/6NTac
Sepn1	hom	2	tm1a	Black	MAPJ	High Fat Diet	16.4	B6JTyr;B6N	C57BL/6Brd-Tyr<c-Brd>;C57BL/6Dnk;C57BL/6N
Sesn3	hom	2	tm1a	Black	MCKG	High Fat Diet	15.3	B6N	C57BL/6N;C57BL/6NTac
Setd1a	het	2	tm1a	Black	MAYT	High Fat Diet	16.3	B6N	C57BL/6N;C57BL/6NTac
Setdb1	het	2	tm1a	Black	MAIT	High Fat Diet	16.3	B6JTyr;B6N	C57BL/6Brd-Tyr<c-Brd>;C57BL/6Dnk;C57BL/6N
Setmar	hom	2	tm1a	Black	MAVM	High Fat Diet	16	B6N	C57BL/6N;C57BL/6NTac
Sgol1	het	2	tm1a	Black	MBRY	High Fat Diet	15.7	B6JTyr;B6N	C57BL/6Brd-Tyr<c-Brd>;C57BL/6N
Sgol2	hom	2	tm1a	Black	MBLN	High Fat Diet	16	B6JTyr;B6N	C57BL/6Brd-Tyr<c-Brd>;C57BL/6N
Sirt2	hom	2	tm1a	Black	MBGH	High Fat Diet	15.9	B6JTyr;B6N	C57BL/6Brd-Tyr<c-Brd>;C57BL/6N
Sirt3	hom	2	tm1a	Black	MDCL	Chow	15.9	B6N	C57BL/6N;C57BL/6NTac
Slc16a2	hom	2	tm1a	Black	MBKY	High Fat Diet	15.9	B6JTyr;B6N	C57BL/6Brd-Tyr<c-Brd>;C57BL/6Dnk;C57BL/6N
Slc22a21	hom	2	tm1a	Black	MBHJ	High Fat Diet	15.7	B6JTyr;B6N	C57BL/6Brd-Tyr<c-Brd>;C57BL/6Dnk;C57BL/6N
Slc25a4	hom	2	tm1a	Black	MDKZ	High Fat Diet	16	B6N	C57BL/6N;C57BL/6NTac
Slc25a21	hom	2	tm1a	Black	MBJE	High Fat Diet	16.1	B6JTyr;B6N	C57BL/6Brd-Tyr<c-Brd>;C57BL/6N
Slc25a21	hom	2	tm1b	Black	MSLB	High Fat Diet	15.7	B6JTyr;B6N	C57BL/6Brd-Tyr<c-Brd>;C57BL/6N;C57BL/6NTac
Slc25a21	hom	2	tm1c	Black	MSLC	High Fat Diet	15.9	B6JTyr;B6N	C57BL/6Brd-Tyr<c-Brd>;C57BL/6N;C57BL/6NTac
Slc25a21	hom	2	tm1d	Black	MSLD	High Fat Diet	15.7	B6JTyr;B6N	C57BL/6Brd-Tyr<c-Brd>;C57BL/6N;C57BL/6NTac
Slc25a29	hom	2	tm1a	Black	MBTC	High Fat Diet	15.6	B6JTyr;B6N	C57BL/6Brd-Tyr<c-Brd>;C57BL/6N
Slc25a43	hom	2	tm1a	Black	MDFQ	High Fat Diet	16	B6N	C57BL/6N;C57BL/6NTac
Slc30a8	hom	2	tm1a	Black	MAQP	High Fat Diet	15.9	B6N	C57BL/6N;C57BL/6NTac
Slc35f1	hom	2	tm1a	Black	MBNY	High Fat Diet	16	B6JTyr;B6N	C57BL/6Brd-Tyr<c-Brd>;C57BL/6N
Slc38a10 (1810073N04Rik)	hom	2	tm1a	Black	MALN	High Fat Diet	15.9	B6JTyr;B6N	C57BL/6Brd-Tyr<c-Brd>;C57BL/6N
Slc38a10 (1810073N04Rik)	hom	2	tm1a	Black	MDEV	Chow	15.6	B6N	C57BL/6NTac
Slc41a3	hom	2	tm1a	Black	MBHX	High Fat Diet	16.4	B6JTyr;B6N	C57BL/6Brd-Tyr<c-Brd>;C57BL/6N
Slc44a5	hom	2	tm1a	Black	MCXW	High Fat Diet	15.7	B6N	C57BL/6N;C57BL/6NTac
Slc5a2	hom	2	tm1a		MASE	High Fat Diet	15.9	B6JTyr;B6N	C57BL/6Brd-Tyr<c-Brd>;C57BL/6N
Slc5a6	het	2	tm1a	Black	MCXQ	High Fat Diet	15.7	B6N	C57BL/6N;C57BL/6NTac
Slc9a8	het	2	tm1a	Black	MBFA	High Fat Diet	16.1	B6JTyr;B6N	C57BL/6Brd-Tyr<c-Brd>;C57BL/6Dnk;C57BL/6N
Slco2b1	hom	2	tm1a	Black	MCAD	High Fat Diet	16.4	B6N	C57BL/6N;C57BL/6NTac
Slx4 (Btbd12)	het, hom	1, 1	tm1a	Black	MAFF	High Fat Diet	16.3	B6JTyr;B6N	C57BL/6Brd-Tyr<c-Brd>;C57BL/6Dnk;C57BL/6N
Smarcal1	hom	2	tm1a	Black	MAPP	High Fat Diet	16.1	B6N	C57BL/6N;C57BL/6NTac
Smc3	het	2	tm1c	Black	MBBZ	High Fat Diet	16	B6JTyr;B6N	C57BL/6Brd-Tyr<c-Brd>;C57BL/6Dnk;C57BL/6N
Sms	het	2	tm1a	Black	MBCD	High Fat Diet	16	B6JTyr;B6N	C57BL/6Brd-Tyr<c-Brd>;C57BL/6Dnk;C57BL/6N
Smyd2	hom	2	tm1a	Black	MAIY	Chow	13.4	B6JTyr;B6N	C57BL/6Brd-Tyr<c-Brd>;C57BL/6N
Smyd3	hom	2	tm2a	Black	MAIZ	High Fat Diet	15.4	B6JTyr;B6N	C57BL/6Brd-Tyr<c-Brd>;C57BL/6Dnk;C57BL/6N
Smyd4	hom	2	tm1a	Black	MAJD	High Fat Diet	15.9	B6JTyr;B6N	C57BL/6Brd-Tyr<c-Brd>;C57BL/6N
Smyd5	hom	2	tm1a	Black	MEBR	Chow	16	B6N	C57BL/6N;C57BL/6NTac
Smyd5	hom	4	tm1e	Black	MABU	Chow	14.7	B6JTyr;B6N	C57BL/6Brd-Tyr<c-Brd>;C57BL/6Dnk;C57BL/6N
Snap29	het	2	tm1a	Black	MALE	High Fat Diet	15.7	B6N	C57BL/6N;C57BL/6NTac
Snap47	hom	2	tm1a	Black	MDEQ	Chow	15.9	B6N	C57BL/6N;C57BL/6NTac
Snapc4	het	2	tm1a	Black	MBEZ	High Fat Diet	16	B6JTyr;B6N	C57BL/6Brd-Tyr<c-Brd>;C57BL/6N
Snf8	het	2	tm1a	Black	MBAP	High Fat Diet	16	B6JTyr;B6N	C57BL/6Brd-Tyr<c-Brd>;C57BL/6Dnk;C57BL/6N
Snip1	het	2	tm1a	Black	MAKT	Chow	14.6	B6JTyr;B6N	C57BL/6Brd-Tyr<c-Brd>;C57BL/6Dnk;C57BL/6N
Snx5	hom	2	tm1a	Black	MAJG	High Fat Diet	16	B6JTyr;B6N	C57BL/6Brd-Tyr<c-Brd>;C57BL/6N
Socs7	hom	2	tm1a	Black	MBAJ	High Fat Diet	16	B6JTyr;B6N	C57BL/6Brd-Tyr<c-Brd>;C57BL/6Dnk;C57BL/6N
Sparc	hom	4	tm1a	Black	MBAU	High Fat Diet	15.6	B6JTyr;B6N	C57BL/6Brd-Tyr<c-Brd>;C57BL/6Dnk;C57BL/6N
Spnb2 (Sptbn1)	het	2	tm1a	Black	MBAX	High Fat Diet	16.1	B6JTyr;B6N	C57BL/6Brd-Tyr<c-Brd>;C57BL/6N
Spns2	hom	3	tm1a	Albino	MBNZ	High Fat Diet	15.9	B6JTyr;B6N	C57BL/6Brd-Tyr<c-Brd>;C57BL/6N
Spns2- (Spns2(b)	hom	2	tm1b	Albino	MCSR	High Fat Diet	15.9	B6JTyr;B6N	C57BL/6Brd-Tyr<c-Brd>;C57BL/6N
Sqstm1	hom	2	tm1a	Albino	MCGB	High Fat Diet	15.6	B6JTyr;B6N	C57BL/6Brd-Tyr<c-Brd>;C57BL/6N
Src	het	2	tm2a	Albino	MATZ	High Fat Diet	15.7	B6JTyr;B6N	C57BL/6Brd-Tyr<c-Brd>;C57BL/6N
Srsf4	hom	2	tm1a	Albino	MAKS	High Fat Diet	15.7	B6JTyr;B6N	C57BL/6Brd-Tyr<c-Brd>;C57BL/6Dnk;C57BL/6N
St18	hom	2	tm1a	Black	MCTY	High Fat Diet	16	B6N	C57BL/6N;C57BL/6NTac
Stard13	hom	2	tm1a	Black	MBFB	High Fat Diet	15.6	B6JTyr;B6N	C57BL/6Brd-Tyr<c-Brd>;C57BL/6N
Stard5	hom	2	tm1a	Black	MBSU	High Fat Diet	16	B6JTyr;B6N	C57BL/6Brd-Tyr<c-Brd>;C57BL/6N
Stard6	hom	2	tm1a	Black	MDDZ	High Fat Diet	15.7	B6N	C57BL/6N;C57BL/6NTac
Stk32a	hom	2	tm1a		MDCU	High Fat Diet	15.9	B6N	C57BL/6N;C57BL/6NTac
Stk39	hom	2	tm1a	Black	MCJB	High Fat Diet	16	B6N	C57BL/6N;C57BL/6NTac
Stx8	hom	2	tm2a	Black	MAKV	High Fat Diet	15.7	B6JTyr;B6N	C57BL/6Brd-Tyr<c-Brd>;C57BL/6Dnk;C57BL/6N
Supt7l	het	2	tm1a	Black	MCBF	High Fat Diet	15.7	B6N	C57BL/6N;C57BL/6NTac
Supv3l1	het	2	tm1a	Black	MAAK	High Fat Diet	14.9	B6JTyr;B6N	C57BL/6Brd-Tyr<c-Brd>;C57BL/6Dnk;C57BL/6N
Suv420h1	het, hom	2, 2	tm1a	Black	MAQX	High Fat Diet	15.6	B6JTyr;B6N	C57BL/6Brd-Tyr<c-Brd>;C57BL/6Dnk;C57BL/6N
Sympk	het	2	tm1a	Black	MBBM	High Fat Diet	16.1	B6JTyr;B6N	C57BL/6Brd-Tyr<c-Brd>;C57BL/6N
Synj2	hom	2	tm1a	Agouti	MCRN	High Fat Diet	15.9	B6N	C57BL/6N;C57BL/6NTac
Syt1	het	2	tm1a	Black	MDNJ	Chow	16.1	B6N	C57BL/6N;C57BL/6NTac
Sytl1	hom	4	tm1a	Black	MBPB	High Fat Diet	16.1	B6JTyr;B6N	C57BL/6Brd-Tyr<c-Brd>;C57BL/6N
Tbc1d10a	hom	2	tm2a	Black	MABW	High Fat Diet	15.7	B6JTyr;B6N	C57BL/6Brd-Tyr<c-Brd>;C57BL/6Dnk;C57BL/6N
Tcf7l1	het	2	tm1a	Black	MATX	High Fat Diet	15.3	B6JTyr;B6N	C57BL/6Brd-Tyr<c-Brd>;C57BL/6N
Tff1	hom	2	tm1a	Agouti	MDKX	Chow	16	B6N	C57BL/6N;C57BL/6NTac
Tm9sf4	het	2	tm1a	Black	MDGW	Chow	16.1	B6N	C57BL/6N;C57BL/6NTac
Tmc1 (Deafness - dn)	het, hom	2,2	Spontaneous (Intragenic deletion)	Agouti	MAMG	Chow	14.1	STOCK Tmc1<dn>	Stock
Tmc6	hom	2	tm1a	Black	MCVS	Chow	16	B6N	C57BL/6N;C57BL/6NTac
Tmem165	hom	2	tm1e	Black	MCEG	High Fat Diet	16	B6JTyr;B6N	C57BL/6Brd-Tyr<c-Brd>;C57BL/6N
Tmem189 (AI840826)	hom	2	tm1a	Black	MBCZ	High Fat Diet	15.9	B6JTyr;B6N	C57BL/6Brd-Tyr<c-Brd>;C57BL/6Dnk;C57BL/6N
Tmem9	hom	2	tm1a	Black	MCXG	High Fat Diet	16	B6N	C57BL/6N;C57BL/6NTac
Tmem98	het	2	tm1a	Black	MCLD	High Fat Diet	15.9	B6N	C57BL/6N;C57BL/6NTac
Tmod1	het	2	tm1a	Black	MDAL	High Fat Diet	16	B6N	C57BL/6N;C57BL/6NTac
Tmprss15 (Prss7)	hom	2	tm1a	Black	MCKJ	High Fat Diet	15.9	B6N	C57BL/6N;C57BL/6NTac
Tnfaip1	hom	2	tm1a	Black	MDEU	High Fat Diet	15.7	B6N	C57BL/6NTac
Tnik	hom	2	tm3a	Agouti	MDGH	Chow	15.7	B6N	C57BL/6N;C57BL/6NTac
Tpd52l2	hom	4	tm1a	Black	MAJT	High Fat Diet	15.9	B6JTyr;B6N	C57BL/6Brd-Tyr<c-Brd>;C57BL/6Dnk;C57BL/6N
Tpi1	het	2	tm1a	Black	MCFC	High Fat Diet	16.1	B6JTyr;B6N	C57BL/6Brd-Tyr<c-Brd>;C57BL/6N
Tpm1	het	2	tm1a	Agouti	MAAA	Chow	14.2	129/SvEv	129S5/SvEvBrd/Wtsi;129S7/SvEvBrd/Wtsi
Traf3ip3	hom	2	tm1a	Black	MATH	High Fat Diet	16	B6N	C57BL/6N;C57BL/6NTac
Trafd1	hom	2	tm1a	Black	MBSS	High Fat Diet	15.9	B6JTyr;B6N	C57BL/6Brd-Tyr<c-Brd>;C57BL/6N
Trex1	het	2	tm1	Black	MAYY	High Fat Diet	15.9	B6N	C57BL/6N;C57BL/6NTac
Trim45	het	2	tm1a	Black	MBDP	High Fat Diet	15.7	B6JTyr;B6N	C57BL/6Brd-Tyr<c-Brd>;C57BL/6Dnk;C57BL/6N
Trim66	hom	2	tm1a	Black	MCVL	High Fat Diet	16.4	B6N	C57BL/6N;C57BL/6NTac
Trpc2	hom	2	tm1a	Agouti	MDUH	Chow	16.1	B6N	C57BL/6N;C57BL/6NTac
Trpc4ap	het	2	tm1a	Black	MBEK	High Fat Diet	16	B6JTyr;B6N	C57BL/6Brd-Tyr<c-Brd>;C57BL/6Dnk;C57BL/6N
Trrap	het	2	tm1a	Black	MAJW	High Fat Diet	15.9	B6JTyr;B6N	C57BL/6Brd-Tyr<c-Brd>;C57BL/6Dnk;C57BL/6N
Tsfm	het	2	tm1a	Black	MDFF	Chow	16.1	B6N	C57BL/6N;C57BL/6NTac
Tsga14	hom	2	tm1a	Black	MCPL	High Fat Diet	16.9	B6N	C57BL/6N;C57BL/6NTac
Ttc39b (1810054D07Rik)	hom	2	tm1e	Black	MACS	Chow	14.4	B6	C57BL/6Dnk;C57BL/6N
Ttll3	hom	2	tm1a	Albino	MBHD	High Fat Diet	16	B6JTyr;B6N	C57BL/6Brd-Tyr<c-Brd>;C57BL/6N
Ttll4	hom	2	tm1a	Black	MDEW	High Fat Diet	15.9	B6N	C57BL/6NTac
Twf1	hom	2	tm1a	Black	MBSL	High Fat Diet	15.9	B6N	C57BL/6N;C57BL/6NTac
Uba2 (Sae2)	het	2	tm1a	Albino	MAIP	High Fat Diet	15.6	B6JTyr;B6N	C57BL/6Brd-Tyr<c-Brd>;C57BL/6Dnk;C57BL/6N
Ubap1	het	2	tm1a	Black	MACE	High Fat Diet	15.9	B6JTyr;B6N	C57BL/6Brd-Tyr<c-Brd>;C57BL/6Dnk;C57BL/6N
Ube3b	hom	3	Gt(RRJ142)	Agouti	MHKN	Chow	13.9	CBACa;129P2	129P2/OlaHsd;CBA/Ca
Uck1	hom	2	tm2a	Black	MBFJ	High Fat Diet	15.7	B6N	C57BL/6N;C57BL/6NTac
Ush1c	het	2	tm1a	Black	MCSB	High Fat Diet	16	B6N	C57BL/6N;C57BL/6NTac
Usp33	hom	2	tm1a	Black	MCVX	High Fat Diet	15.9	B6N	C57BL/6N;C57BL/6NTac
Usp4	hom	2	tm1a	Agouti	MDJP	High Fat Diet	16	B6N	C57BL/6N;C57BL/6NTac
Usp42	hom	2	tm2a	Albino	MBTR	High Fat Diet	16	B6JTyr;B6N	C57BL/6Brd-Tyr<c-Brd>;C57BL/6N
Vangl1	het, hom	2, 2	tm1e	Black	MCEC	High Fat Diet	16.9	B6N	C57BL/6N;C57BL/6NTac
Vps53	het	2	tm1a	Black	MDJZ	Chow	15.9	B6N	C57BL/6N;C57BL/6NTac
Vwa5b1 (4931403E03Rik)	hom	2	tm1a	Black	MBNF	High Fat Diet	15.9	B6N	C57BL/6N;C57BL/6NTac
Wbp2	hom	2	tm1a	Black	MBYF	High Fat Diet	15.7	B6N	C57BL/6N;C57BL/6NTac
Wdr3	het	2	tm1a	Black	MAJZ	High Fat Diet	16	B6JTyr;B6N	C57BL/6Brd-Tyr<c-Brd>;C57BL/6Dnk;C57BL/6N
Wdr37	hom	2	tm1a	Black	MCZD	Chow	16.6	B6N	C57BL/6N;C57BL/6NTac
Wdr47	hom	6	tm1a	Black	MANY	High Fat Diet	15.7	B6JTyr;B6N	C57BL/6Brd-Tyr<c-Brd>;C57BL/6N
Whrn	hom	2	tm1a	Black	MCJH	High Fat Diet	16	B6N	C57BL/6N;C57BL/6NTac
Whrn (Whirler / wi)	het, hom	2, 3	Spontaneous (Intragenic deletion)	Agouti	MAML	High Fat Diet	16	STOCK Whrn<wi>	Stock
Wnt3	het	2	tm2a	Black	MDJV	Chow	16.1	B6N	C57BL/6N;C57BL/6NTac
Xbp1	het	2	tm1a	Black	MDFD	Chow	15.9	B6N	C57BL/6NTac
Yipf1	hom	1	tm1a	Black	MAOA	High Fat Diet	16	B6JTyr;B6N	C57BL/6Brd-Tyr<c-Brd>;C57BL/6Dnk;C57BL/6N
Ywhae	hom	2	tm1e	Agouti	MSEV	Chow	15.7	OTHER	129S5/SvEvBrd/Wtsi;C57BL/6NTac;C57BL/6
Zc3hc1	hom	2	tm1a	Black	MBGD	High Fat Diet	15.1	B6JTyr;B6N	C57BL/6Brd-Tyr<c-Brd>;C57BL/6Dnk;C57BL/6N
Zfp106	het, hom	2, 1	tm1a	Albino	MAKB	High Fat Diet	12.1	B6JTyr;B6N	C57BL/6Brd-Tyr<c-Brd>;C57BL/6Dnk;C57BL/6N
Zfp184	hom	2	tm1a	Black	MAKE	Chow	16	B6	C57BL/6Dnk;C57BL/6N
Zfp367	hom	2	tm1a	Black	MBTG	High Fat Diet	16	B6JTyr;B6N	C57BL/6Brd-Tyr<c-Brd>;C57BL/6N
Zkscan14	het	2	tm1a	Black	MDAY	High Fat Diet	15.9	B6N	C57BL/6N;C57BL/6NTac
Zmynd8	het	2	tm1a	Black	MBDZ	High Fat Diet	15.9	B6N	C57BL/6N;C57BL/6NTac
Zp1	het	2	tm1a	Black	MCYZ	High Fat Diet	16.1	B6N	C57BL/6N;C57BL/6NTac
Zranb2	het	2	tm1a	Black	MBGW	Chow	14.3	B6JTyr;B6N	C57BL/6Brd-Tyr<c-Brd>;C57BL/6N
Zscan10	het	2	tm2a	Black	MDNC	Chow	15.6	B6N	C57BL/6N;C57BL/6NTac
Zzz3	het	2	tm1a	Black	MAMV	High Fat Diet	15.9	B6JTyr;B6N	C57BL/6Brd-Tyr<c-Brd>;C57BL/6N

## Sheet: GO-Biological Process
GO-Biological Process (related to Supplementary figure 2)
term_ID	description	frequency	log10 p-value	plot_X	plot_Y	plot_size	uniqueness	dispensability	representative	eliminated
GO:0008152	metabolic process	0.47679	-22.2177	-1.046	2.998	4.465	0.993	0	8152	0
GO:0009987	cellular process	0.67301	-21.7978	-1.083	1.099	4.614	0.996	0	9987	0
GO:0032502	developmental process	0.21408	-4.4604	2.011	-0.969	4.117	0.989	0	32502	0
GO:0044699	single-organism process	0.5543	-13.7564	2.908	-5.319	4.53	0.994	0	44699	0
GO:0051179	localization	0.19523	-8.7123	-0.06	-3.285	4.077	0.989	0	51179	0
GO:0051276	chromosome organization	0.0294	-17.1096	-5.746	1.342	3.255	0.774	0	51276	0
GO:0030832	regulation of actin filament length	0.00453	-2.5708	null	null	2.444	0.738	0.9	51276	1
GO:0030833	regulation of actin filament polymerization	0.00381	-2.3479	null	null	2.369	0.718	0.976	51276	1
GO:0071822	protein complex subunit organization	0.04029	-4.7682	null	null	3.392	0.82	0.473	51276	1
GO:0032535	regulation of cellular component size	0.00927	-2.1334	null	null	2.754	0.768	0.816	51276	1
GO:0043933	macromolecular complex subunit organization	0.04829	-5.9367	null	null	3.47	0.848	0.45	51276	1
GO:0016043	cellular component organization	0.16921	-27.7763	null	null	4.015	0.825	0.601	51276	1
GO:0033043	regulation of organelle organization	0.02131	-4.308	null	null	3.115	0.724	0.585	51276	1
GO:0016568	chromatin modification	0.01846	-15.3128	null	null	3.053	0.765	0.574	51276	1
GO:0016570	histone modification	0.01436	-12.4869	null	null	2.944	0.596	0.905	51276	1
GO:0016569	covalent chromatin modification	0.0147	-12.2175	null	null	2.954	0.769	0.926	51276	1
GO:0006325	chromatin organization	0.02211	-15.1868	null	null	3.131	0.764	0.877	51276	1
GO:0022607	cellular component assembly	0.05818	-5.1861	null	null	3.551	0.825	0.813	51276	1
GO:0070271	protein complex biogenesis	0.02986	-2.648	null	null	3.262	0.84	0.41	51276	1
GO:0007015	actin filament organization	0.01118	-4.4194	null	null	2.836	0.761	0.749	51276	1
GO:0006996	organelle organization	0.09276	-26.3255	null	null	3.754	0.769	0.695	51276	1
GO:0008154	actin polymerization or depolymerization	0.0053	-2.0106	null	null	2.512	0.773	0.832	51276	1
GO:0008064	regulation of actin polymerization or depolymerization	0.00433	-2.6176	null	null	2.425	0.722	0.667	51276	1
GO:0044085	cellular component biogenesis	0.06341	-3.5931	null	null	3.589	0.845	0.637	51276	1
GO:0030036	actin cytoskeleton organization	0.02247	-3.6449	null	null	3.138	0.758	0.872	51276	1
GO:0051128	regulation of cellular component organization	0.05233	-7.5648	null	null	3.505	0.74	0.611	51276	1
GO:0006461	protein complex assembly	0.02983	-2.6612	null	null	3.261	0.813	0.858	51276	1
GO:0030041	actin filament polymerization	0.0044	-2.0172	null	null	2.431	0.767	0.959	51276	1
GO:0065003	macromolecular complex assembly	0.03674	-2.6544	null	null	3.352	0.813	0.885	51276	1
GO:0065007	biological regulation	0.45136	-7.1076	-0.924	-0.834	4.441	0.993	0	65007	0
GO:0071840	cellular component organization or biogenesis	0.17398	-26.3349	0.804	-1.937	4.027	0.989	0	71840	0
GO:0006479	protein methylation	0.00667	-7.2884	6.397	-2.313	2.612	0.731	0.03	6479	0
GO:0035247	peptidyl-arginine omega-N-methylation	0.00016	-3.782	null	null	1.041	0.794	0.725	6479	1
GO:0035246	peptidyl-arginine N-methylation	0.00041	-3.3636	null	null	1.415	0.78	0.944	6479	1
GO:0034968	histone lysine methylation	0.00396	-3.4383	null	null	2.386	0.619	0.944	6479	1
GO:0018216	peptidyl-arginine methylation	0.00041	-3.3636	null	null	1.415	0.781	0.946	6479	1
GO:0043414	macromolecule methylation	0.0093	-6.4489	null	null	2.756	0.734	0.904	6479	1
GO:0016571	histone methylation	0.00491	-7.3749	null	null	2.479	0.611	0.964	6479	1
GO:0042491	auditory receptor cell differentiation	0.00356	-3.2106	-1.466	-6.034	2.34	0.879	0.078	42491	0
GO:0042490	mechanoreceptor differentiation	0.00502	-2.2752	null	null	2.489	0.887	0.536	42491	1
GO:0060119	inner ear receptor cell development	0.0024	-2.4442	null	null	2.17	0.883	0.915	42491	1
GO:0060113	inner ear receptor cell differentiation	0.00468	-2.6982	null	null	2.458	0.877	0.958	42491	1
GO:0032259	methylation	0.01192	-4.6934	3.444	1.961	2.863	0.869	0.082	32259	0
GO:0030029	actin filament-based process	0.02464	-4.8946	-3.816	0.295	3.178	0.911	0.098	30029	0
GO:0007049	cell cycle	0.04646	-6.0905	-6.344	0.024	3.454	0.904	0.108	7049	0
GO:0010627	regulation of intracellular protein kinase cascade	0.02997	-2.3533	-3.466	6.174	3.263	0.831	0.108	10627	0
GO:0007243	intracellular protein kinase cascade	0.03754	-2.315	null	null	3.361	0.826	0.655	10627	1
GO:0022402	cell cycle process	0.03421	-6.4131	-5.263	-0.277	3.321	0.89	0.11	22402	0
GO:0000278	mitotic cell cycle	0.02062	-2.3834	null	null	3.101	0.896	0.807	22402	1
GO:0044772	mitotic cell cycle phase transition	0.00793	-2.6092	null	null	2.687	0.906	0.713	22402	1
GO:0034613	cellular protein localization	0.03825	-2.8501	-3.844	-2.768	3.369	0.839	0.112	34613	0
GO:0015031	protein transport	0.04235	-2.0238	null	null	3.413	0.906	0.817	34613	1
GO:0033036	macromolecule localization	0.07128	-8.1656	null	null	3.639	0.921	0.445	34613	1
GO:0070727	cellular macromolecule localization	0.03861	-2.7972	null	null	3.373	0.839	0.753	34613	1
GO:0051641	cellular localization	0.07739	-2.2035	null	null	3.675	0.837	0.506	34613	1
GO:0008104	protein localization	0.06106	-5.6347	null	null	3.572	0.908	0.823	34613	1
GO:0034655	nucleobase-containing compound catabolic process	0.03808	-3.8362	5.36	2.378	3.367	0.697	0.13	34655	0
GO:0090304	nucleic acid metabolic process	0.18543	-10.5777	null	null	4.055	0.621	0.697	34655	1
GO:0016070	RNA metabolic process	0.16002	-8.369	null	null	3.991	0.618	0.666	34655	1
GO:0046700	heterocycle catabolic process	0.03977	-3.7252	null	null	3.386	0.72	0.76	34655	1
GO:0044248	cellular catabolic process	0.07136	-4.3486	null	null	3.64	0.726	0.776	34655	1
GO:0044270	cellular nitrogen compound catabolic process	0.03962	-3.8047	null	null	3.385	0.712	0.755	34655	1
GO:1901575	organic substance catabolic process	0.07942	-3.9781	null	null	3.686	0.751	0.874	34655	1
GO:1901564	organonitrogen compound metabolic process	0.07666	-2.9932	null	null	3.671	0.76	0.5	34655	1
GO:0006139	nucleobase-containing compound metabolic process	0.23063	-14.5927	null	null	4.149	0.63	0.464	34655	1
GO:0019439	aromatic compound catabolic process	0.03993	-3.6309	null	null	3.388	0.72	0.761	34655	1
GO:1901361	organic cyclic compound catabolic process	0.04113	-3.6711	null	null	3.401	0.746	0.722	34655	1
GO:0034641	cellular nitrogen compound metabolic process	0.24304	-14.5698	null	null	4.172	0.662	0.701	34655	1
GO:1901658	glycosyl compound catabolic process	0.03133	-2.0516	null	null	3.283	0.779	0.693	34655	1
GO:0044763	single-organism cellular process	0.49492	-11.8792	-5.216	2.785	4.481	0.873	0.139	44763	0
GO:0048519	negative regulation of biological process	0.13723	-6.29	-1.996	7.407	3.924	0.878	0.175	48519	0
GO:0044237	cellular metabolic process	0.40482	-24.5043	6.691	3.549	4.394	0.718	0.186	44237	0
GO:0044238	primary metabolic process	0.41895	-17.9451	null	null	4.409	0.742	0.455	44237	1
GO:0071704	organic substance metabolic process	0.43409	-19.6065	null	null	4.424	0.74	0.446	44237	1
GO:0065008	regulation of biological quality	0.10735	-3.8547	-1.386	7.004	3.817	0.892	0.207	65008	0
GO:0009056	catabolic process	0.08456	-4.673	5.267	5.583	3.714	0.822	0.23	9056	0
GO:0044281	small molecule metabolic process	0.09345	-2.0446	5.576	4.66	3.757	0.814	0.237	44281	0
GO:0048518	positive regulation of biological process	0.15377	-4.2016	-2.463	7.456	3.973	0.876	0.249	48518	0
GO:0035315	hair cell differentiation	0.00018	-2.896	-2.056	-5.756	1.079	0.919	0.25	35315	0
GO:0048522	positive regulation of cellular process	0.1385	-3.647	-2.345	7.802	3.928	0.831	0.25	48522	0
GO:0006796	phosphate-containing compound metabolic process	0.13749	-6.9809	7.569	1.284	3.925	0.741	0.268	6796	0
GO:0016310	phosphorylation	0.0761	-2.2944	null	null	3.668	0.768	0.745	6796	1
GO:0044710	single-organism metabolic process	0.1394	-4.4506	6.729	5.339	3.931	0.804	0.27	44710	0
GO:0006793	phosphorus metabolic process	0.13902	-6.8743	7.72	1.734	3.93	0.747	0.272	6793	0
GO:0060348	bone development	0.00692	-2.2586	0.033	-6.051	2.627	0.924	0.275	60348	0
GO:0051172	negative regulation of nitrogen compound metabolic process	0.04557	-2.1603	2.287	6.933	3.445	0.681	0.318	51172	0
GO:0048523	negative regulation of cellular process	0.12351	-7.0619	null	null	3.878	0.81	0.662	51172	1
GO:0080090	regulation of primary metabolic process	0.19845	-9.8151	null	null	4.084	0.64	0.72	51172	1
GO:0010468	regulation of gene expression	0.15395	-6.3321	null	null	3.974	0.618	0.668	51172	1
GO:0031324	negative regulation of cellular metabolic process	0.06008	-4.0667	null	null	3.565	0.665	0.864	51172	1
GO:0031323	regulation of cellular metabolic process	0.19828	-11.1802	null	null	4.084	0.608	0.495	51172	1
GO:0051252	regulation of RNA metabolic process	0.13533	-6.913	null	null	3.918	0.542	0.802	51172	1
GO:0019219	regulation of nucleobase-containing compound metabolic process	0.15781	-9.0862	null	null	3.985	0.558	0.672	51172	1
GO:0060255	regulation of macromolecule metabolic process	0.1879	-10.1507	null	null	4.06	0.614	0.708	51172	1
GO:0010605	negative regulation of macromolecule metabolic process	0.06156	-3.0721	null	null	3.576	0.662	0.911	51172	1
GO:0009892	negative regulation of metabolic process	0.06534	-3.3218	null	null	3.602	0.707	0.711	51172	1
GO:0051171	regulation of nitrogen compound metabolic process	0.15956	-9.0305	null	null	3.989	0.629	0.675	51172	1
GO:1901576	organic substance biosynthetic process	0.21558	-10.9959	6.925	2.839	4.12	0.68	0.318	1901576	0
GO:0032774	RNA biosynthetic process	0.13786	-6.0725	null	null	3.926	0.59	0.75	1901576	1
GO:0018130	heterocycle biosynthetic process	0.1525	-7.4137	null	null	3.97	0.65	0.694	1901576	1
GO:0031326	regulation of cellular biosynthetic process	0.14993	-6.687	null	null	3.962	0.573	0.833	1901576	1
GO:2001141	regulation of RNA biosynthetic process	0.13328	-6.0919	null	null	3.911	0.519	0.858	1901576	1
GO:2000112	regulation of cellular macromolecule biosynthetic process	0.14207	-6.9369	null	null	3.939	0.546	0.756	1901576	1
GO:0009059	macromolecule biosynthetic process	0.18259	-7.5176	null	null	4.048	0.661	0.732	1901576	1
GO:0044249	cellular biosynthetic process	0.21249	-10.6806	null	null	4.114	0.649	0.768	1901576	1
GO:0006355	regulation of transcription, DNA-dependent	0.13312	-6.1286	null	null	3.911	0.519	0.833	1901576	1
GO:0044271	cellular nitrogen compound biosynthetic process	0.1551	-7.4832	null	null	3.977	0.637	0.697	1901576	1
GO:0006351	transcription, DNA-dependent	0.13747	-6.1358	null	null	3.925	0.585	0.854	1901576	1
GO:0009889	regulation of biosynthetic process	0.15112	-6.3752	null	null	3.966	0.619	0.692	1901576	1
GO:0019438	aromatic compound biosynthetic process	0.15193	-7.0694	null	null	3.968	0.65	0.693	1901576	1
GO:0010556	regulation of macromolecule biosynthetic process	0.14483	-6.6073	null	null	3.947	0.575	0.838	1901576	1
GO:1901362	organic cyclic compound biosynthetic process	0.15626	-8.1622	null	null	3.98	0.678	0.699	1901576	1
GO:0034654	nucleobase-containing compound biosynthetic process	0.14926	-6.3072	null	null	3.96	0.615	0.823	1901576	1
GO:0034645	cellular macromolecule biosynthetic process	0.17832	-7.7435	null	null	4.038	0.615	0.727	1901576	1
GO:0009058	biosynthetic process	0.21928	-11.0484	6.833	4.199	4.127	0.783	0.32	9058	0
GO:0019222	regulation of metabolic process	0.22325	-10.8228	2.933	6.08	4.135	0.721	0.322	19222	0
GO:1901360	organic cyclic compound metabolic process	0.24556	-16.2283	6.63	2.487	4.177	0.753	0.336	1901360	0
GO:0006807	nitrogen compound metabolic process	0.25694	-14.5349	7.149	4.279	4.196	0.774	0.342	6807	0
GO:0048856	anatomical structure development	0.19926	-4.5528	-0.765	-6.011	4.086	0.934	0.368	48856	0
GO:0044767	single-organism developmental process	0.18878	-4.5142	null	null	4.062	0.892	0.739	48856	1
GO:0048869	cellular developmental process	0.13803	-2.6993	null	null	3.926	0.848	0.674	48856	1
GO:0007275	multicellular organismal development	0.19289	-2.2595	null	null	4.072	0.892	0.743	48856	1
GO:0018205	peptidyl-lysine modification	0.00638	-2.4127	6.754	-2.751	2.592	0.76	0.369	18205	0
GO:0044260	cellular macromolecule metabolic process	0.30367	-16.6293	6.748	1.767	4.269	0.65	0.37	44260	0
GO:0019538	protein metabolic process	0.19032	-8.7475	null	null	4.066	0.724	0.49	44260	1
GO:0010467	gene expression	0.1879	-7.3973	null	null	4.06	0.726	0.488	44260	1
GO:0043412	macromolecule modification	0.12498	-12.8721	null	null	3.883	0.749	0.427	44260	1
GO:0043170	macromolecule metabolic process	0.34447	-13.9864	null	null	4.324	0.73	0.418	44260	1
GO:0046483	heterocycle metabolic process	0.23705	-16.0433	null	null	4.161	0.715	0.409	44260	1
GO:0006725	cellular aromatic compound metabolic process	0.23714	-15.2952	null	null	4.161	0.715	0.409	44260	1
GO:0008213	protein alkylation	0.00667	-7.2884	6.661	-2.417	2.612	0.768	0.371	8213	0
GO:0018193	peptidyl-amino acid modification	0.02688	-6.4712	null	null	3.216	0.724	0.431	8213	1
GO:0032268	regulation of cellular protein metabolic process	0.0476	-2.458	null	null	3.464	0.631	0.857	8213	1
GO:0051246	regulation of protein metabolic process	0.05723	-2.4327	null	null	3.544	0.658	0.568	8213	1
GO:0044267	cellular protein metabolic process	0.15408	-12.091	null	null	3.974	0.657	0.49	8213	1
GO:0036211	protein modification process	0.12079	-12.7018	null	null	3.869	0.691	0.861	8213	1
GO:0006464	cellular protein modification process	0.12079	-12.7018	null	null	3.869	0.649	0.693	8213	1
GO:0031399	regulation of protein modification process	0.0387	-2.2821	null	null	3.374	0.629	0.541	8213	1
GO:0050789	regulation of biological process	0.4303	-5.9913	-1.233	7.642	4.42	0.856	0.373	50789	0
GO:0050794	regulation of cellular process	0.40273	-4.9222	null	null	4.391	0.794	0.498	50789	1
GO:0035556	intracellular signal transduction	0.0874	-4.2098	-3.563	5.719	3.728	0.805	0.393	35556	0
GO:0023051	regulation of signaling	0.08871	-2.2636	null	null	3.734	0.845	0.44	35556	1
GO:0010646	regulation of cell communication	0.08902	-2.2246	null	null	3.736	0.809	0.429	35556	1
GO:0016192	vesicle-mediated transport	0.03548	-2.4079	-2.602	-3.622	3.337	0.923	0.398	16192	0
GO:0051234	establishment of localization	0.15564	-6.959	null	null	3.979	0.912	0.703	16192	1
GO:0006810	transport	0.15235	-6.8367	null	null	3.969	0.907	0.602	16192	1
GO:0044765	single-organism transport	0.12475	-3.5696	null	null	3.883	0.866	0.793	16192	1
GO:0071702	organic substance transport	0.07054	-4.7088	null	null	3.635	0.916	0.693	16192	1

## Sheet: GO-Cellular Component
GO-Cellular Component (related to Supplementary figure 2)
term_ID	description	frequency	log10 p-value	plot_X	plot_Y	plot_size	uniqueness	dispensability	representative	eliminated
GO:0005623	cell	0.68144	-28.4256	4.39	-3.478	4.602	0.986	0	5623	0
GO:0005694	chromosome	0.02846	-7.0438	-4.591	-1.924	3.223	0.645	0	5694	0
GO:0031974	membrane-enclosed lumen	0.0888	-10.3365	4.975	0.491	3.718	0.962	0	31974	0
GO:0032991	macromolecular complex	0.19065	-18.8234	2.921	-0.229	4.049	0.966	0	32991	0
GO:0043226	organelle	0.45886	-37.6906	3.077	-2.528	4.431	0.977	0	43226	0
GO:0043234	protein complex	0.16272	-22.9357	-0.668	7.936	3.981	0.91	0	43234	0
GO:0031252	cell leading edge	0.01428	-4.9958	2.988	-4.465	2.924	0.907	0.031	31252	0
GO:0044463	cell projection part	0.02848	-3.9909	3.163	4.903	3.224	0.838	0.034	44463	0
GO:0031975	envelope	0.03304	-3.4254	5.405	-0.89	3.288	0.901	0.035	31975	0
GO:0042995	cell projection	0.06036	-7.542	3.967	2.332	3.55	0.895	0.039	42995	0
GO:0005654	nucleoplasm	0.04871	-6.9106	-5.474	3.889	3.457	0.535	0.129	5654	0
GO:0044451	nucleoplasm part	0.04303	-4.1638	null	null	3.403	0.531	0.763	5654	1
GO:0070013	intracellular organelle lumen	0.08711	-10.5371	null	null	3.709	0.515	0.892	5654	1
GO:0031981	nuclear lumen	0.07801	-11.3246	null	null	3.661	0.51	0.8	5654	1
GO:0043233	organelle lumen	0.08727	-10.4666	null	null	3.71	0.546	0.904	5654	1
GO:0031988	membrane-bounded vesicle	0.03309	-2.159	-4.379	0.731	3.289	0.795	0.131	31988	0
GO:0044424	intracellular part	0.53077	-41.4516	-3.779	-5.362	4.494	0.775	0.14	44424	0
GO:0043228	non-membrane-bounded organelle	0.13433	-17.8957	-9.007	0.827	3.897	0.752	0.168	43228	0
GO:0005622	intracellular	0.56003	-42.0995	-0.556	-6.474	4.517	0.862	0.201	5622	0
GO:0044464	cell part	0.68144	-28.4256	-1.487	-6.591	4.602	0.857	0.254	44464	0
GO:0044444	cytoplasmic part	0.25252	-14.3321	-5.462	-5.412	4.171	0.779	0.254	44444	0
GO:0005737	cytoplasm	0.36649	-22.261	-4.609	-5.112	4.333	0.769	0.312	5737	0
GO:0005739	mitochondrion	0.07574	-2.4005	-8.253	-0.721	3.648	0.714	0.321	5739	0
GO:0032421	stereocilium bundle	0.00174	-5.52	-1.041	-1.898	2.013	0.729	0.351	32421	0
GO:0043229	intracellular organelle	0.45663	-37.1178	-6.544	-1.504	4.429	0.634	0.36	43229	0
GO:0031967	organelle envelope	0.03249	-3.496	-6.148	4.245	3.281	0.635	0.365	31967	0
GO:0044422	organelle part	0.22673	-27.6951	-8.201	1.226	4.125	0.729	0.372	44422	0
GO:0005634	nucleus	0.23623	-21.6207	-7.055	-0.424	4.142	0.66	0.379	5634	0
GO:0044427	chromosomal part	0.02427	-6.1978	-4.45	2.507	3.154	0.535	0.478	44427	0
GO:0000785	chromatin	0.01348	-4.1858	null	null	2.899	0.561	0.862	44427	1
GO:0000775	chromosome, centromeric region	0.00519	-2.5676	null	null	2.486	0.599	0.77	44427	1
GO:0016581	NuRD complex	0.00121	-2.1904	-3.4	6.701	1.857	0.636	0.483	16581	0
GO:0090545	CHD-type complex	0.00121	-2.1904	null	null	1.857	0.669	0.841	16581	1
GO:0043231	intracellular membrane-bounded organelle	0.4007	-30.5045	-6.399	-0.375	4.372	0.621	0.496	43231	0
GO:0043227	membrane-bounded organelle	0.40302	-30.9755	-7.575	1.392	4.374	0.699	0.498	43227	0
GO:0015630	microtubule cytoskeleton	0.03505	-4.0783	-5.159	-2.164	3.314	0.622	0.503	15630	0
GO:0044430	cytoskeletal part	0.05353	-8.9392	null	null	3.498	0.505	0.769	15630	1
GO:0032420	stereocilium	0.001	-3.0991	-1.184	3.791	1.778	0.631	0.504	32420	0
GO:0044446	intracellular organelle part	0.22088	-25.9278	-5.735	2.123	4.113	0.53	0.506	44446	0
GO:0000118	histone deacetylase complex	0.00289	-2.4943	-3.888	6.32	2.233	0.656	0.53	118	0
GO:0017053	transcriptional repressor complex	0.00356	-2.7059	-4.204	6.212	2.322	0.621	0.543	17053	0
GO:0031090	organelle membrane	0.06929	-4.489	-5.373	4.145	3.61	0.623	0.549	31090	0
GO:0005902	microvillus	0.00291	-3.9835	2.999	5.171	2.236	0.86	0.561	5902	0
GO:0044428	nuclear part	0.09567	-12.1784	-5.999	2.942	3.75	0.578	0.595	44428	0
GO:0031253	cell projection membrane	0.00728	-4.0849	2.492	5.384	2.632	0.845	0.622	31253	0
GO:0043232	intracellular non-membrane-bounded organelle	0.13433	-17.8957	-5.174	-1.156	3.897	0.566	0.649	43232	0
GO:0005856	cytoskeleton	0.07377	-11.6974	null	null	3.637	0.6	0.753	43232	1
GO:0015629	actin cytoskeleton	0.02065	-4.0611	-4.06	-1.968	3.084	0.644	0.668	15629	0

## Sheet: GO-Molecular Function
GO-Molecular Function (related to Supplementary figure 2)
term_ID	description	frequency	log10 p-value	plot_X	plot_Y	plot_size	uniqueness	dispensability	representative	eliminated
GO:0003824	catalytic activity	0.2789	-13.7356	-4.602	-3.066	4.231	0.969	0	3824	0
GO:0019899	enzyme binding	0.03768	-6.3372	1.418	-5.777	3.362	0.825	0	19899	0
GO:0042054	histone methyltransferase activity	0.00267	-8.5652	-4.392	5.264	2.215	0.593	0	42054	0
GO:0018024	histone-lysine N-methyltransferase activity	0.00231	-3.4858	null	null	2.152	0.582	0.916	42054	1
GO:0016279	protein-lysine N-methyltransferase activity	0.00246	-2.9585	null	null	2.179	0.581	0.992	42054	1
GO:0016278	lysine N-methyltransferase activity	0.00246	-2.9585	null	null	2.179	0.587	0.937	42054	1
GO:0003682	chromatin binding	0.02167	-3.7862	-5.567	-3.699	3.122	0.864	0.07	3682	0
GO:0005515	protein binding	0.30208	-19.6965	6.392	-1.592	4.266	0.811	0.112	5515	0
GO:0017136	NAD-dependent histone deacetylase activity	0.00059	-2.2189	-5.648	1.135	1.568	0.838	0.138	17136	0
GO:0001882	nucleoside binding	0.0931	-5.5875	5.097	4.902	3.755	0.562	0.14	1882	0
GO:0043168	anion binding	0.11406	-7.4281	2.952	0.251	3.843	0.78	0.148	43168	0
GO:0036094	small molecule binding	0.1226	-5.8444	0.98	-1.249	3.875	0.834	0.152	36094	0
GO:0043167	ion binding	0.25406	-9.7108	4.973	-2.305	4.191	0.816	0.195	43167	0
GO:1901363	heterocyclic compound binding	0.25779	-8.6213	4.678	-1.463	4.197	0.815	0.196	1901363	0
GO:0097159	organic cyclic compound binding	0.25992	-8.6772	5.96	-1.555	4.201	0.815	0.196	97159	0
GO:0016740	transferase activity	0.09373	-6.1963	-5.096	3.168	3.758	0.823	0.222	16740	0
GO:0019900	kinase binding	0.01445	-3.1858	-0.484	-5.348	2.946	0.841	0.222	19900	0
GO:0003779	actin binding	0.01747	-2.9077	-1.11	-5.959	3.029	0.817	0.228	3779	0
GO:0042802	identical protein binding	0.02946	-3.0345	0.197	-6.062	3.256	0.829	0.246	42802	0
GO:0008092	cytoskeletal protein binding	0.03095	-2.8786	0.923	-6.094	3.277	0.828	0.247	8092	0
GO:0016741	transferase activity, transferring one-carbon groups	0.00915	-3.8816	-4.501	4.539	2.748	0.739	0.404	16741	0
GO:1901265	nucleoside phosphate binding	0.11721	-5.1776	5.849	3.89	3.855	0.67	0.445	1901265	0
GO:0035639	purine ribonucleoside triphosphate binding	0.09199	-5.4999	4.865	3.359	3.75	0.557	0.449	35639	0
GO:0003676	nucleic acid binding	0.15894	-2.1353	5.811	3.411	3.987	0.654	0.505	3676	0
GO:0046872	metal ion binding	0.15781	-3.0393	4.376	0.216	3.984	0.769	0.509	46872	0
GO:0043169	cation binding	0.16023	-3.0565	3.743	0.476	3.991	0.769	0.556	43169	0
GO:0016772	transferase activity, transferring phosphorus-containing groups	0.05469	-3.0937	-4.725	4.424	3.524	0.704	0.565	16772	0
GO:0016273	arginine N-methyltransferase activity	0.00039	-5.5635	-3.693	5.996	1.398	0.628	0.682	16273	0
GO:0051015	actin filament binding	0.00422	-2.1064	-1.705	-5.763	2.413	0.836	0.708	51015	0
GO:0005524	ATP binding	0.0748	-4.8686	4.727	3.765	3.66	0.503	0.773	5524	0
GO:0032559	adenyl ribonucleotide binding	0.0758	-4.5333	null	null	3.666	0.547	0.921	5524	1
GO:0032553	ribonucleotide binding	0.09389	-5.2911	5.003	4.691	3.759	0.545	0.797	32553	0
GO:0016274	protein-arginine N-methyltransferase activity	0.00039	-5.5635	-3.94	5.92	1.398	0.615	0.798	16274	0
GO:0008469	histone-arginine N-methyltransferase activity	0.00013	-4.4698	null	null	0.954	0.635	0.934	16274	1
GO:0017076	purine nucleotide binding	0.09351	-5.271	5.247	4.861	3.757	0.546	0.799	17076	0
GO:0008170	N-methyltransferase activity	0.00342	-7.7281	-3.858	5.386	2.322	0.604	0.809	8170	0
GO:0008276	protein methyltransferase activity	0.00401	-7.4422	-4.237	5.422	2.391	0.6	0.839	8276	0
GO:0000166	nucleotide binding	0.11721	-5.1776	5.238	4.389	3.855	0.53	0.839	166	0
GO:0032555	purine ribonucleotide binding	0.09322	-5.093	4.848	4.854	3.756	0.536	0.865	32555	0
GO:0030554	adenyl nucleotide binding	0.07598	-4.7244	4.818	5.35	3.667	0.55	0.868	30554	0
GO:0032550	purine ribonucleoside binding	0.0926	-5.3658	4.602	5.058	3.753	0.55	0.868	32550	0
GO:0001883	purine nucleoside binding	0.09269	-5.335	null	null	3.753	0.55	0.905	32550	1
GO:0032549	ribonucleoside binding	0.09276	-5.335	null	null	3.753	0.55	0.905	32550	1
GO:0008757	S-adenosylmethionine-dependent methyltransferase activity	0.00509	-6.3091	-4.107	5.253	2.494	0.594	0.869	8757	0
GO:0008168	methyltransferase activity	0.00877	-4.0898	null	null	2.73	0.581	0.929	8757	1
GO:0034979	NAD-dependent protein deacetylase activity	0.00061	-2.2189	-5.405	1.256	1.58	0.838	0.895	34979	0
