# Supplementary material for: Novel skin phenotypes revealed by a genome-wide mouse reverse genetic screen
Source: Nat Commun. 2014 Apr 11;5:3540. doi: 10.1038/ncomms4540 (PMC3996542; doi:10.1038/ncomms4540)
Supplement: Supplementary Data 3 — Phenotype data of all individual mutants (total 538) analysed, including skin LacZ expression, Mouse skin phenotype annotated with MP terms, and human phenotype data mined from HPO database and OMIM and ORPHANET entries. [file ncomms4540-s4.xls]

## Sheet: All
Supplementary Data 3 - Phenotype data of all individual mutants (total 538) analysed, including skin LacZ expression, Mouse skin phenotype annotated with MP terms, and human phenotype data mined from HPO database and OMIM and ORPHANET entries.
*Mouse Skin Phenotype overall call. For detailed skin phenotypic calls, see Supplementary Table 4
** Human Skin/Hair related entries mined from PhenExplorer: An AJAX-application to explore the HPO (Human Phenotype Ontology) by visualizing the HPO terms to which Mendelian diseases are annotated or by finding all diseases in OMIM annotated to any one of the > 8000 HPO terms. World Wide Web URL:http://compbio.charite.de/phenexplorer/
***Online Mendelian Inheritance in Man, OMIM®. McKusick-Nathans Institute of Genetic Medicine, Johns Hopkins University (Baltimore, MD) and National Center for Biotechnology Information, National Library of Medicine (Bethesda, MD). World Wide Web URL: http://www.ncbi.nlm.nih.gov/omim/
Orphanet: an online database of rare diseases and orphan drugs. Copyright, INSERM 1997. Available at http://www.orpha.net
			Human Phenotype
Gene Symbol (with synonyms)	Skin LacZ Expression	Mouse Skin Phenotype*	Skin/Hair Abnormality**	OMIM and ORPHANET Disorders***
1190002H23Rik (Rgcc)	NA
1500011B03Rik	NA
1700042B14Rik	NA
1700058C13Rik (Bpifa3)	NO
1810074P20Rik (Ufl1)	NA
2010107G12Rik	NO
2210016L21Rik	NO	abnormal hair follicle morphology [MP:0000377]
2310007B03Rik	NO
2310046K01Rik (Slc52a3)	NO
2310057J18Rik	NO
3010026O09Rik	NO
3110001I22Rik	NO
3830417A13Rik	NA	abnormal sebaceous gland morphology [MP:0000647]
4930471M23Rik (Slc35f6)	YES
4932414N04Rik	NO
4932438H23Rik	NA
4933425L06Rik	NO
5830415F09Rik	NO
9030625A04Rik (Lacc1)	NA
A430084P05Rik (Scimp)	NA
Abca4	NO	abnormal epidermis stratum basale morphology [MP:0001231] abnormal epidermal pigmentation [MP:0009387]	HP:0000980 Pallor	OMIM:153800 MACULAR DEGENERATION, AGE-RELATED, 2 ORPHANET:1872 CONE ROD DYSTROPHY OMIM:601718 RETINITIS PIGMENTOSA 19; RP19 ORPHANET:791 RETINITIS PIGMENTOSA OMIM:248200 STARGARDT DISEASE 1 OMIM:604116 CONE-ROD DYSTROPHY 3; CORD3
Abcd1	NO		HP:0000953 Hyperpigmentation of the skin	OMIM:300100 ADRENOLEUKODYSTROPHY
Abhd5	YES		HP:0001596 Alopecia	OMIM:275630 CHANARIN-DORFMAN SYNDROME
Acot6	NO
Acpl2	NO
Acsl4	NA			OMIM:300387 MENTAL RETARDATION, X-LINKED 63; MRX63;;MENTAL RETARDATION, X-LINKED 68; MRX68 ORPHANET:777 X-LINKED NONSYNDROMIC INTELLECTUAL DEFICIT
Actn4	NA			OMIM:603278 FOCAL SEGMENTAL GLOMERULOSCLEROSIS 1; FSGS1;;GLOMERULOSCLEROSIS, FOCAL SEGMENTAL, 1
Actr6	NA
Adam17	NO		HP:0200039 Skin pustule HP:0001805 Thick nail	OMIM:614328 INFLAMMATORY SKIN AND BOWEL DISEASE, NEONATAL; NISBD
Adam3	NA
Adar	NO			OMIM:127400 DYSCHROMATOSIS SYMMETRICA HEREDITARIA 1 ORPHANET:51 AICARDI-GOUTIERES SYNDROME
Aff3	NO
Agpat3	NO
Agtr2	NO			ORPHANET:777 X-LINKED NONSYNDROMIC INTELLECTUAL DEFICIT
Akap9	YES			OMIM:611820 LONG QT SYNDROME 11; LQT11
Akt2	YES			ORPHANET:79085 FAMILIAL PARTIAL LIPODYSTROPHY DUE TO AKT2 MUTATIONS OMIM:125853 DIABETES MELLITUS, NONINSULIN-DEPENDENT OMIM:240900 HYPOINSULINEMIC HYPOGLYCEMIA WITH HEMIHYPERTROPHY; HIHGHH
Aldh16a1	NA	abnormal sebaceous gland morphology [MP:0000647]
Aldh18a1	NO		HP:0008070 Sparse hair HP:0000973 Cutis laxa HP:0000974 Hyperextensible skin HP:0000963 Thin skin	OMIM:219150 CUTIS LAXA, AUTOSOMAL RECESSIVE, TYPE IIIA; ARCL3A;;DE BARSY SYNDROME A;;CUTIS LAXA, CORNEAL CLOUDING, AND MENTAL RETARDATION;;PROGEROID SYNDROME OF DE BARSY
Aldh2	NA			OMIM:100650 ALDEHYDE DEHYDROGENASE 2 FAMILY OMIM:610251 ALCOHOL SENSITIVITY, ACUTEHANGOVER, SUSCEPTIBILITY TO, INCLUDED
Alg13	NA			OMIM:300884 CONGENITAL DISORDER OF GLYCOSYLATION, TYPE IS; CDG1S;;CDG IS; CDGIS
Amfr	YES
Amotl1	NA
Ampd3	YES
Ankrd13a (RKD)	NO
Anks4b	NO
Anp32e	NA
Anxa6	YES
Ap4e1	NO			OMIM:613744 SPASTIC PARAPLEGIA 51, AUTOSOMAL RECESSIVE; SPG51;;CEREBRAL PALSY, SPASTIC QUADRIPLEGIC, 4, FORMERLY; CPSQ4, FORMERLY
Apoe	NA			OMIM:104310 ALZHEIMER DISEASE 2 OMIM:269600 SEA-BLUE HISTIOCYTE DISEASE OMIM:107741 APOLIPOPROTEIN E OMIM:611771LIPOPROTEIN GLOMERULOPATHY; LPG
Apol7a	NA
Appl2	YES
Arhgap18	NO
Arhgap25	Am
Arhgef4	NO
Arhgef7	NA
Arid2	YES
Arid4a	NO			OMIM:601626 Leukemia, Acute Myeloid; AML
Arl4d	NO
Arpc1b	NA
Arpc2	YES
Arpc4	YES	abnormal hair follicle bulge morphology [MP:0009759]
Arsg	NA
Arvcf	NA			ORPHANET:567 MONOSOMY 22Q11
Aste1	NO
Asxl1	YES		HP:0002208 Coarse hair HP:0100874 Thick hair	OMIM:605039 BOHRING-OPITZ SYNDROME; BOPS;;C-LIKE SYNDROME;;OPITZ TRIGONOCEPHALY-LIKE SYNDROME;;BOHRING SYNDROME
Atg16l1	YES			OMIM:611081 Inflammatory Bowel Disease 10; IBD10
Atp2b2 (Obl / Oblivion)	NA
Atp5a1	YES
Atpaf2	NO			OMIM:604273 ATPASE DEFICIENCY, NUCLEAR-ENCODED
Atpif1	YES
Baz1b	YES			OMIM:194050 Williams-Beuren Syndrome; WBS
Bbx	NO
BC017643	NO	abnormal hair cycle [MP:0000427]
BC013712 (Themis2)	NO
Bdh2	NO
Blzf1	NA
Brd7	Am
Brdt	NO
Brpf3	NO
Btbd11	NA
Cabp1	NA
Cadm1	NO
Calcoco2	NA
Cand2	NA
Caprin2	NO
Capzb	YES
Cbx1	YES
Cbx5	NA
Cbx6	NA	abnormal epidermal pigmentation [MP:0009387]
Cbx7	YES	abnormal sebaceous gland morphology [MP:0000647]
Cc2d1b	NO
Cc2d2a	NA		HP:0002553 Highly arched eyebrow	OMIM:216360 COACH SYNDROME;;CEREBELLAR VERMIS HYPO/APLASIA, OLIGOPHRENIA, CONGENITAL ATAXIA, OCULARCOLOBOMA, AND HEPATIC FIBROSIS;;JOUBERT SYNDROME WITH CONGENITAL HEPATIC FIBROSIS OMIM:612285 JOUBERT SYNDROME 9; JBTS9 ORPHANET:564 MECKEL SYNDROME OMIM:612284 MECKEL SYNDROME, TYPE 6; MKS6 ORPHANET:2318 JOUBERT SYNDROME WITH OCULORENAL DEFECT
Ccdc104	NO
Ccdc106	NA
Ccdc137 (3110023B0Rik)	NO
Ccdc57	NO
Ccdc77	NA
Cdc6	NA			OMIM:613805 MEIER-GORLIN SYNDROME 5; MGORS5 ORPHANET:2554 EAR-PATELLA-SHORT STATURE SYNDROME
Cdca8	NA
Cdh1	YES			OMIM:608089 ENDOMETRIAL CANCER OMIM:167000 OVARIAN CANCEROVARIAN CANCER, EPITHELIAL, INCLUDED OMIM:137215 GASTRIC CANCER, HEREDITARY DIFFUSE; HDGC;;GASTRIC CANCER, FAMILIAL DIFFUSEGASTRIC CANCER, FAMILIAL DIFFUSE, AND CLEFT LIP WITH OR WITHOUT CLEFTPALATE, INCLUDED OMIM:192090 CADHERIN 1
Cdh23 (Waltzer)	NA			OMIM:601386 DEAFNESS, AUTOSOMAL RECESSIVE 12 OMIM:601067 USHER SYNDROME, TYPE ID ORPHANET:231169 USHER SYNDROME TYPE 1
Cdk5rap2	NO			OMIM:604804 MICROCEPHALY, PRIMARY AUTOSOMAL RECESSIVE, 3
Cdkn2a	NO		HP:0000958 Dry skin HP:0012056 Cutaneous melanoma	OMIM:155755 MELANOMA-ASTROCYTOMA SYNDROME OMIM:606719 MELANOMA-PANCREATIC CANCER SYNDROME;;FAMILIAL ATYPICAL MULTIPLE MOLE MELANOMA-PANCREATIC CARCINOMA SYNDROME;FAMMMPC ORPHANET:618 FAMILIAL MELANOMA
Cds2	YES
Cenpj	NO	abnormal tail morphology [MP:0002111] distorted hair follicle pattern [MP:0000384]	HP:0002115 Sparse or absent hair	OMIM:608393 MICROCEPHALY, PRIMARY AUTOSOMAL RECESSIVE, 6 ORPHANET:808 SECKEL SYNDROME OMIM:613676 SECKEL SYNDROME 4; SCKL4
Cfh	NA			OMIM:609814 COMPLEMENT FACTOR H DEFICIENCY OMIM:126700 BASAL LAMINAR DRUSEN OMIM:134370 COMPLEMENT FACTOR H OMIM:235400 Hemolytic Uremic Syndrome, Atypical, Susceptibility to, 1; AHUS1
Chd7	YES		HP:0001018 Abnormal palmar dermatoglyphics	OMIM:612370 HYPOGONADOTROPIC HYPOGONADISM 5 WITH OR WITHOUT ANOSMIA; HH5 ORPHANET:478 KALLMANN SYNDROME OMIM:214800 CHARGE SYNDROME;;CHARGE ASSOCIATION
Chia	NO
Cish	YES
Cit	NO
Cldn16	NO			OMIM:248250 HYPOMAGNESEMIA 3, RENAL
Clk1	NA
Cluap1	Am
Cmtm4	NA
Cnot6	NA
Cntfr	NO
Cog2	NO
Copg	NA
Coq9	YES			OMIM:614654 COENZYME Q10 DEFICIENCY, PRIMARY, 5; COQ10D5
Cox6a1	NA
Creb3l1	NA	abnormal hair follicle morphology [MP:0000377] abnormal epidermis stratum basale morphology [MP:0001231] abnormal sebaceous gland morphology [MP:0000647]
Crlf3	YES
Csrp2bp	NO
Ctcf	NA
Ctnnal1	NO
Cyb561	NO
Cyfip1	NA
D11Wsu99e (Fam104a)	Am
Dars2	NA			OMIM:611105 LEUKOENCEPHALOPATHY WITH BRAINSTEM AND SPINAL CORD INVOLVEMENT ANDLACTATE ELEVATION; LBSL;;MITOCHONDRIAL ASPARTYL-TRNA SYNTHETASE DEFICIENCY
Dbn1	NO
Dctn5	NO
Ddx27	Am
Dennd1c	NO
Dhcr24	Am		HP:0008065 Aplasia/Hypoplasia of the skin	OMIM:602398 DESMOSTEROLOSIS
Dip2b	YES			OMIM:136630 MENTAL RETARDATION, FRA12A TYPE
Dlg2 (PSD93)	NA
Dlg4	NO	abnormal sebaceous gland morphology [MP:0000647]		OMIM:209850 Autism OMIM:194050 Williams-Beuren Syndrome; WBS
Dnase1l2	NO
Donson	NA
Dopey2	NA	abnormal tail morphology [MP:0002111] abnormal epidermis stratum basale morphology [MP:0001231]
Dot1l	YES
Dph2	NA			OMIM:115200 Cardiomyopathy, Dilated, 1A; CMD1A
Dscc1	NO
Dusp1	YES	abnormal epidermal pigmentation [MP:0009387]
Dusp26	NO	abnormal hair follicle morphology [MP:0000377]
Dusp3	NO
Dusp4	NA
Dync1i2	NA
Dynll1	NA
Dynlrb1	NA
Ears2	NA			OMIM:614924 COMBINED OXIDATIVE PHOSPHORYLATION DEFICIENCY 12; COXPD12;;LEUKOENCEPHALOPATHY WITH THALAMUS AND BRAINSTEM INVOLVEMENT AND HIGHLACTATE; LTBL
Efna1	YES
Egfr	NA			OMIM:211980 LUNG CANCERALVEOLAR CELL CARCINOMA, INCLUDED
Ehd1	YES
Eif2b2	NO			OMIM:603896 LEUKOENCEPHALOPATHY WITH VANISHING WHITE MATTER; VWM;;CHILDHOOD ATAXIA WITH CENTRAL NERVOUS SYSTEM HYPOMYELINIZATION; CACH;;VANISHING WHITE MATTER LEUKODYSTROPHY;;CREE LEUKOENCEPHALOPATHY; CLEVANISHING WHITE MATTER LEUKODYSTROPHY WITH OVARIAN FAILURE, INCLUDED;;OVARIOLEUKODYSTROPHY, INCLUDED
Eif2c1	NO
Eif4e3	NO
Elk4	NA
Entpd1	NA
Epc1	YES
Epc2	NO
Eps15	YES
Esco1	NA
Esco2	NA		HP:0008070 Sparse hair HP:0002286 Fair hair HP:0002115 Sparse or absent hair	OMIM:269000 SC PHOCOMELIA SYNDROME OMIM:268300 ROBERTS SYNDROME; RBS;;LONG BONE DEFICIENCIES ASSOCIATED WITH CLEFT LIP-PALATE ORPHANET:3103 ROBERTS SYNDROME
Espn	NA			OMIM:609006 DEAFNESS, AUTOSOMAL RECESSIVE 36, WITH OR WITHOUT VESTIBULAR INVOLVEMENT;DFNB36DEAFNESS, AUTOSOMAL DOMINANT, WITHOUT VESTIBULAR INVOLVEMENT, INCLUDED
Exoc3l2	NO
Expi (Wfdc18)	NA
Ezh2	NA		HP:0002213 Fine hair HP:0000973 Cutis laxa	ORPHANET:3447 WEAVER SYNDROME OMIM:614421 WEAVER SYNDROME 2; WVS2
Ezr	NA
Fahd2a	NO
Fam107b (3110001A13Rik)	YES
Fam134c (1300010M03Rik)	NO
Fam63a	YES
Fam73b (5730472N09Rik)	YES
Fam96a	NA
Farp2	YES	abnormal sebaceous gland morphology [MP:0000647] distorted hair follicle pattern [MP:0000384]
Farsa	NA
Fbxl7	NA
Fbxo47	NA
Fbxo7	NA			OMIM:260300 PARKINSONIAN-PYRAMIDAL SYNDROME
Fggy	NA
Fkbp7	NO
Fryl	NA
Fto	Am		HP:0000965 Cutis marmorata	OMIM:612938 GROWTH RETARDATION, DEVELOPMENTAL DELAY, COARSE FACIES, AND EARLYDEATH; GDFD
Fundc1	YES
Gap43	NO
Gatc (2010003O18Rik)	NO
Gba2	YES
Gbe1	NO		HP:0200042 Skin ulcer	OMIM:263570 POLYGLUCOSAN BODY DISEASE, ADULT FORM OMIM:232500 GLYCOGEN STORAGE DISEASE IV
Gbf1	NA	abnormal hair follicle morphology [MP:0000377]
Gclc	YES			OMIM:230450 GAMMA-GLUTAMYLCYSTEINE SYNTHETASE DEFICIENCY, HEMOLYTIC ANEMIA DUETO
Gfm1	YES			OMIM:609060 COMBINED OXIDATIVE PHOSPHORYLATION DEFICIENCY 1; COXPD1;;HEPATOENCEPHALOPATHY, EARLY FATAL PROGRESSIVE
Gif	NO			OMIM:261000 INTRINSIC FACTOR DEFICIENCY
Git2	Am
Gle1	NA			OMIM:611890 LETHAL ARTHROGRYPOSIS WITH ANTERIOR HORN CELL DISEASE; LAAHD OMIM:253310 LETHAL CONGENITAL CONTRACTURE SYNDROME 1; LCCS1;;LCCS;;MULTIPLE CONTRACTURE SYNDROME, FINNISH TYPE
Glt8d2	NA
Gm13547	NA
Gm239	NA
Gmnn	NO
Gpc5	NA	abnormal sebaceous gland morphology [MP:0000647] abnormal hair follicle morphology [MP:0000377]
Gpc6	NA		HP:0009756 Popliteal pterygium HP:0001028 Hemangioma	OMIM:258315 OMODYSPLASIA, GENERALIZED FORM
Gprc5b	NA
Grb2	YES
Grin1	NO			OMIM:162200 Neurofibromatosis, Type I; NF1 OMIM:181500 Schizophrenia; SCZD
Grin2a (NR2A)	NA			OMIM:613971 EPILEPSY WITH NEURODEVELOPMENTAL DEFECTS; EPND
Grxcr1 (tde / Tasmanian Devil)	NA			OMIM:613285 DEAFNESS, AUTOSOMAL RECESSIVE 25; DFNB25
Gsk3a	NO
Gtf3c5	NO
Gys2	NO			OMIM:240600 GLYCOGEN STORAGE DISEASE 0, LIVER
H2-M5	NO
Hacl1	NA
Hdac1	NO
Hdac3	NO
Hdac8	NO		HP:0002115 Sparse or absent hair HP:0000965 Cutis marmorata	OMIM:300882 CORNELIA DE LANGE SYNDROME 5; CDLS5 ORPHANET:199 CORNELIA DE LANGE SYNDROME OMIM:309585 WILSON-TURNER X-LINKED MENTAL RETARDATION SYNDROME; WTS;;MENTAL RETARDATION, X-LINKED, SYNDROMIC 6; MRXS6;;MENTAL RETARDATION, X-LINKED, WITH GYNECOMASTIA AND OBESITY
Heatr8	NA
Herc3	NO	abnormal hair follicle bulge morphology [MP:0009759]
Hira	NO	abnormal epidermis stratum basale morphology [MP:0001231]	HP:0002208 Coarse hair	ORPHANET:567 MONOSOMY 22Q11
Hmx3 (hx)	NA
Hp1bp3	YES
Hsp90aa1	NA
Hspb11 (2900042B11Rik)	NO
Ide	YES
Ido1	NO
Ifitm3	NA
Ikbkap	YES		HP:0000966 Hypohidrosis	OMIM:223900 NEUROPATHY, HEREDITARY SENSORY AND AUTONOMIC, TYPE III; HSAN3;;HSAN III;;DYSAUTONOMIA, FAMILIAL; DYS; FD;;RILEY-DAY SYNDROME
Ikbkb	NO
Il10rb	NA			OMIM:612567 INFLAMMATORY BOWEL DISEASE 25, AUTOSOMAL RECESSIVE; IBD25;;INFLAMMATORY BOWEL DISEASE, EARLY-ONSET, AUTOSOMAL RECESSIVE
Il22ra1	YES	abnormal epidermis stratum basale morphology [MP:0001231] abnormal epidermal pigmentation [MP:0009387]
Impad1	NO			OMIM:614078 CHONDRODYSPLASIA WITH JOINT DISLOCATIONS, GPAPP TYPE;;GPAPP DEFICIENCY
Inpp1	YES
Ints12	Am
Irf1	YES			OMIM:613659 GASTRIC CANCERGASTRIC CANCER, INTESTINAL, INCLUDED OMIM:211980 LUNG CANCERALVEOLAR CELL CARCINOMA, INCLUDED
Jarid2	YES
Jhdm1d	NA	abnormal hair follicle morphology [MP:0000377] abnormal sebaceous gland morphology [MP:0000647] abnormal hair follicle bulge morphology [MP:0009759] abnormal tail morphology [MP:0002111]
Jmjd5 (Kdm8)	NA
Kazn (9030409G11Rik)	NA
Kcne2	NO			OMIM:611493 ATRIAL FIBRILLATION, FAMILIAL, 4; ATFB4 OMIM:613693 LONG QT SYNDROME 6; LQT6LONG QT SYNDROME 6, ACQUIRED, SUSCEPTIBILITY TO, INCLUDED;;LONG QT SYNDROME 3/6, DIGENIC, INCLUDED; LQT3/6, DIGENIC, INCLUDED OMIM:603796 POTASSIUM CHANNEL, VOLTAGE-GATED, ISK-RELATE
Kcnv2	NA			OMIM:610356 RETINAL CONE DYSTROPHY 3B; RCD3B;;CONE DYSTROPHY WITH SUPERNORMAL ROD RESPONSES; CDSRR;;CONE DYSTROPHY WITH NIGHT BLINDNESS AND SUPERNORMAL ROD RESPONSES,KCNV2-RELATED
Kctd10	NO
Kdm4b	YES
Kdm4c	YES
Kdm4d	NA
Kif21b	NA
Kifap3	NA
Kng2	NA
Kptn	NO
Krt76	YES	abnormal tail morphology [MP:0002111] abnormal epidermis stratum basale morphology [MP:0001231] abnormal hair cycle [MP:0000427]
Lamc3	NA			OMIM:614115 CORTICAL MALFORMATIONS, OCCIPITAL; OCCM
Laptm5	NO
Ldha	YES			OMIM:612933 GLYCOGEN STORAGE DISEASE XI; GSD11
Lix1l	NA
Lmnb1	NA		HP:0007480 Decreased sweating due to autonomic dysfunction	OMIM:169500 LEUKODYSTROPHY, ADULT-ONSET, AUTOSOMAL DOMINANT
Lmnb2	NO
Lnx2	NA
Lpar5	NA
Lrig1	YES	distorted hair follicle pattern [MP:0000384] abnormal epidermis stratum basale morphology [MP:0001231]
Lrpprc	NO		HP:0001007 Hirsutism	OMIM:220111 LEIGH SYNDROME, FRENCH CANADIAN TYPE; LSFC;;CYTOCHROME C OXIDASE DEFICIENCY, FRENCH CANADIAN TYPE;;COX DEFICIENCY, FRENCH CANADIAN TYPE;;COX DEFICIENCY, SAGUENAY-LAC-SAINT-JEAN TYPE;;LEIGH SYNDROME, SAGUENAY-LAC-SAINT-JEAN TYPE
Lrrc16a	YES
Lrrc67 (Ppp1r42)	NA
Lsm10	NA
Lsm11	NO
Ltbp1	NO
Lztr1	NA
Mad2l2	NO	abnormal hair follicle morphology [MP:0000377] abnormal sebaceous gland morphology [MP:0000647]
Magi2 (S-Scam)	NO
Maneal	NO
Map2k2	YES		HP:0002217 Slow-growing hair HP:0002223 Absent eyebrow HP:0002213 Fine hair HP:0002212 Curly hair HP:0001047 Atopic dermatitis HP:0008070 Sparse hair HP:0008064 Ichthyosiform abnormality of the skin HP:0000957 Cafe-au-lait spot HP:0000958 Dry skin HP:0000974 Hyperextensible skin HP:0000973 Cutis lax	OMIM:115150 CARDIOFACIOCUTANEOUS SYNDROME;;CFC SYNDROME;;CFCS
Map3k1	NA		HP:0001007 Hirsutism HP:0002215 Sparse axillary hair	OMIM:613762 46,XY SEX REVERSAL 6; SRXY6;;46,XY SEX REVERSAL, PARTIAL OR COMPLETE, MAP3K1-RELATED;;46,XY GONADAL DYSGENESIS, COMPLETE OR PARTIAL, MAP3K1-RELATED ORPHANET:242 46,XY COMPLETE GONADAL DYSGENESIS
Mapk1	NO			OMIM:209850 Autism
Mapk10	NA			OMIM:606369 EPILEPTIC ENCEPHALOPATHY, LENNOX-GASTAUT TYPE;;ENCEPHALOPATHY OF CHILDHOOD
2005-03-01	NA
Matn1	NA
Matn3	NA			OMIM:607078 EPIPHYSEAL DYSPLASIA, MULTIPLE, 5 OMIM:608728 SPONDYLOEPIMETAPHYSEAL DYSPLASIA, MATRILIN-3 RELATED;;SEMD, MATN3-RELATED
Mbtd1	NO
Mcph1	NO			OMIM:251200 MICROCEPHALY, PRIMARY AUTOSOMAL RECESSIVE, 1
Mdn1	NO
Mecr	NO
Melk	NO
Mfrp	NA		HP:0001000 Abnormality of skin pigmentation	OMIM:609549 NANOPHTHALMOS 2; NNO2;;NANOPHTHALMIA 2;;NANOPHTHALMOS, AUTOSOMAL RECESSIVE OMIM:611040 MICROPHTHALMIA, ISOLATED 5; MCOP5;;MICROPHTHALMIA, POSTERIOR, WITH RETINITIS PIGMENTOSA, FOVEOSCHISIS,AND OPTIC DISC DRUSEN ORPHANET:35612 NANOPHTHALMIA
Mfsd2b	NO
mir146	NA			OMIM:254700 Myeloproliferative Disease, Autosomal Recessive
mir145	NA
Mgst3	YES
Mier1	NO
mir96 (Dmdo / Diminuendo)	NA			OMIM:613074 DEAFNESS, AUTOSOMAL DOMINANT 50; DFNA50
Mis18bp1 (C79407)	NO
Mks1	NO		HP:0010747 Medial flaring of the eyebrow	ORPHANET:110 BARDET-BIEDL SYNDROME OMIM:209900 BARDET-BIEDL SYNDROME OMIM:249000 MECKEL SYNDROME, TYPE 1 ORPHANET:564 MECKEL SYNDROME
Mlec	NA
Mms22l (F730047E07Rik)	NO
Mrap2	NA
Mst1	NO
Mta1	Am
Mta3	YES
Mtfmt	Am			OMIM:614947 COMBINED OXIDATIVE PHOSPHORYLATION DEFICIENCY 15; COXPD15
Mthfd1l	NO
Mtor	YES
Mtrf1l	NO
Mx1	NO
Myd88	YES		HP:0200042 Skin ulcer	OMIM:612260 PYOGENIC BACTERIAL INFECTIONS DUE TO MYD88 DEFICIENCY OMIM:153600 MACROGLOBULINEMIA, WALDENSTROM, SUSCEPTIBILITY TO, 1
Myh9	YES		HP:0000978 Bruising susceptibility	OMIM:155100 MAY-HEGGLIN ANOMALY OMIM:603622 DEAFNESS, AUTOSOMAL DOMINANT NONSYNDROMIC SENSORINEURAL 17 OMIM:153650 EPSTEIN SYNDROME OMIM:605249 SEBASTIAN SYNDROME OMIM:153640 FECHTNER SYNDROME OMIM:600208 MACROTHROMBOCYTOPENIA AND PROGRESSIVE SENSORINEURAL DEAFNESS
Myl12b	Am
Myo15	NO			600316 Deafness, Autosomal Recessive 3; DFNB3
Myo5a	NO	abnormal epidermal pigmentation [MP:0009387]	HP:0002218 Silver-gray hair HP:0002216 Premature graying of hair HP:0007513 Generalized hypopigmentation HP:0002220 Melanin pigment aggregation in hair shafts HP:0001008 Accumulation of melanosomes in melanocytes	OMIM:214450 GRISCELLI SYNDROME, TYPE 1
Myo6 (Snell's Waltzer)	NA	abnormal hair follicle bulge morphology [MP:0009759] abnormal epidermis stratum basale morphology [MP:0001231] abnormal hair cycle [MP:0000427]		OMIM:606346 DEAFNESS, AUTOSOMAL DOMINANT 22; DFNA22DEAFNESS, AUTOSOMAL DOMINANT 22, WITH HYPERTROPHIC CARDIOMYOPATHY,INCLUDED OMIM:607821 DEAFNESS, AUTOSOMAL RECESSIVE 37; DFNB37
Myo7a (Hdb / Headbanger)	NA	abnormal sebaceous gland morphology [MP:0000647] abnormal epidermal pigmentation [MP:0009387]		OMIM:600060 DEAFNESS, NEUROSENSORY, AUTOSOMAL RECESSIVE 2 OMIM:276900 USHER SYNDROME, TYPE I ORPHANET:231169 USHER SYNDROME TYPE 1 OMIM:601317 DEAFNESS, AUTOSOMAL DOMINANT NONSYNDROMIC SENSORINEURAL 11
Mysm1	YES	abnormal tail morphology [MP:0002111] distorted hair follicle pattern [MP:0000384] abnormal hair cycle [MP:0000427]
Nacad	NA
Ncaph	NO
Ncaph2	Am
Ndufs3	YES		HP:0000998 Hypertrichosis	OMIM:252010 MITOCHONDRIAL COMPLEX I DEFICIENCY;;NADH:Q(1) OXIDOREDUCTASE DEFICIENCY;;NADH-COENZYME Q REDUCTASE DEFICIENCY;;MITOCHONDRIAL NADH DEHYDROGENASE COMPONENT OF COMPLEX I, DEFICIENCY OF OMIM:256000 LEIGH SYNDROME; LS;;NECROTIZING ENCEPHALOPATHY, INFANTILE SUBACUTE, OF LEIGH; SNELEIGH SYNDROME DUE TO MITOCHONDRIAL COMPLEX I DEFICIENCY, INCLUDED;;LEIGH SYNDROME DUE TO MITOCHONDRIAL COMPLEX …
Necab2	NO
Nelf	YES
Nf1	NO		HP:0002208 Coarse hair HP:0001053 Hypopigmented skin patches HP:0007565 Multiple cafe-au-lait spots HP:0002115 Sparse or absent hair HP:0002162 Low posterior hairline	OMIM:162210 NEUROFIBROMATOSIS, FAMILIAL SPINAL;;FSNF ORPHANET:648 NOONAN SYNDROME OMIM:607785 JUVENILE MYELOMONOCYTIC LEUKEMIA; JMML;;LEUKEMIA, JUVENILE MYELOMONOCYTICLEUKEMIA, CHRONIC MYELOMONOCYTIC, INCLUDED; CMML, INCLUDED OMIM:601321 NEUROFIBROMATOSIS-NOONAN SYNDROME OMIM:193520 WATSON SYNDROME OMIM:162200 NEUROFIBROMATOSIS, TYPE I; NF1;;NEUROFIBROMATOSIS, PERIPHERAL TYPE;;VON RECKLINGHAUSEN …
Nfkb1	YES
Nfya	NA
Ninl	NO
Nipa1	NO			OMIM:600363 SPASTIC PARAPLEGIA 6, AUTOSOMAL DOMINANT
Nkiras2	YES
no_gene (Del / Deluca)	NA
Nom1	NO
Nploc4	YES
Nsun2	YES	abnormal epidermis stratum basale morphology [MP:0001231]	HP:0000574 Thick eyebrow HP:0008070 Sparse hair HP:0000964 Eczema	OMIM:611091 MENTAL RETARDATION, AUTOSOMAL RECESSIVE 5; MRT5
Oas1g	NA
Oasl2	NO
Ogfod1	NO
Optn	NO			OMIM:137760 GLAUCOMA, PRIMARY OPEN ANGLE
Orc3	NA
Osbpl9	YES
Otub2	NA
Otud6b	NO
Oxr1	NA	abnormal epidermis stratum basale morphology [MP:0001231] abnormal hair follicle bulge morphology [MP:0009759]
Pabpc1l	NO
Pabpc4	YES
Pabpn1l	NA
Pacsin3	NA
Pds5b	NO
Pex3	YES	abnormal sebaceous gland morphology [MP:0000647] abnormal hair follicle bulge morphology [MP:0009759]	HP:0008064 Ichthyosiform abnormality of the skin	ORPHANET:44 NEONATAL ADRENOLEUKODYSTROPHY ORPHANET:912 ZELLWEGER SYNDROME ORPHANET:772 INFANTILE REFSUM DISEASE OMIM:614882 PEROXISOME BIOGENESIS DISORDER 10A (ZELLWEGER); PBD10APEROXISOME BIOGENESIS DISORDER, COMPLEMENTATION GROUP 12, INCLUDED;CG12, INCLUDED;;PEROXISOME BIOGENESIS DISORDER, COMPLEMENTATION GROUP G, INCLUDED;CGG, INCLUDED
Pfkl	YES	abnormal hair follicle morphology [MP:0000377]
Pfn1	YES	abnormal epidermis stratum basale morphology [MP:0001231] abnormal hair follicle morphology [MP:0000377] abnormal tail morphology [MP:0002111]		OMIM:222100 Diabetes Mellitus, Insulin-Dependent; IDDM OMIM:126200 Multiple Sclerosis, Susceptibility To; MS
Phf20	NO
Phtf2	NA
Pik3cb	YES
Pik3cg	NO
Pik3r2	YES			OMIM:603387 MEGALENCEPHALY-POLYMICROGYRIA-POLYDACTYLY-HYDROCEPHALUS SYNDROME;MPPH;;MEGALENCEPHALY, POLYMICROGYRIA, MEGA CORPUS CALLOSUM SYNDROME;;MEG-PMG-MEGACC SYNDROME;;MEGALENCEPHALY, MEGA CORPUS CALLOSUM, AND COMPLETE LACK OF MOTOR DEVELOPMENT
Pip5k1c	NO			OMIM:611369 LETHAL CONGENITAL CONTRACTURE SYNDROME 3; LCCS3;;MULTIPLE CONTRACTURE SYNDROME, ISRAELI BEDOUIN TYPE B
Pitpnm1	NO
Plbd1 (1100001H23Rik)	YES
Pld5	NO
Plekhg1	NA
Plekhm2	YES
Plin2	YES
Plxnb2	NA
Pnpo	NO			OMIM:610090 PYRIDOXAMINE 5-PRIME-PHOSPHATE OXIDASE DEFICIENCY
Pnpt1	NO			OMIM:614932 COMBINED OXIDATIVE PHOSPHORYLATION DEFICIENCY 13; COXPD13 OMIM:614934 DEAFNESS, AUTOSOMAL RECESSIVE 70; DFNB70
Polg2	NO			OMIM:610131 PROGRESSIVE EXTERNAL OPHTHALMOPLEGIA WITH MITOCHONDRIAL DNA DELETIONS,AUTOSOMAL DOMINANT, 4; PEOA4;;PROGRESSIVE EXTERNAL OPHTHALMOPLEGIA, AUTOSOMAL DOMINANT, 4
Polr1e	NO
Ppp2r2b	NO			OMIM:604326 SPINOCEREBELLAR ATAXIA 12
Ppp3ca	NO	abnormal epidermis stratum basale morphology [MP:0001231] abnormal hair follicle bulge morphology [MP:0009759]		OMIM:104300 Alzheimer Disease; AD
Ppp5c	NO
Prdx6	NO
Prkab1	YES
Prkcz	NO
Prmt1	YES
Prmt2	NO	abnormal epidermis stratum basale morphology [MP:0001231] distorted hair follicle pattern [MP:0000384]
Prmt3	NO
Prmt5	NO
Prmt7	NO
Prmt8	NO
Prps1	NA			OMIM:301835 ARTS SYNDROME; ARTS;;MENTAL RETARDATION, X-LINKED, SYNDROMIC, ARTS TYPE; MRXSARTS;;ATAXIA, FATAL X-LINKED, WITH DEAFNESS AND LOSS OF VISION;;MENTAL RETARDATION, X-LINKED, SYNDROMIC 18; MRXS18 OMIM:311070 CHARCOT-MARIE-TOOTH DISEASE, X-LINKED RECESSIVE, 5 OMIM:300661 PHOSPHORIBOSYLPYROPHOSPHATE SYNTHETASE SUPERACTIVITY OMIM:304500 DEAFNESS, X-LINKED 1
Prpsap2	YES
Psat1	YES			OMIM:610992 PHOSPHOSERINE AMINOTRANSFERASE DEFICIENCY
Ptges2	YES
Pth2r	NA
Ptpn2	NO			ORPHANET:85410 OLIGOARTICULAR JUVENILE ARTHRITIS ORPHANET:85408 JUVENILE RHEUMATOID FACTOR-NEGATIVE POLYARTHRITIS
Pus7l	NO
Rab15	NA
Rab7l1	NO
Rad18	NO	abnormal tail morphology [MP:0002111] distorted hair follicle pattern [MP:0000384] abnormal hair cycle [MP:0000427] abnormal sebaceous gland morphology [MP:0000647]
Ralb	NA
Rapgefl1	NA
Rars	NA
Rars2	NO			OMIM:611523 PONTOCEREBELLAR HYPOPLASIA, TYPE 6; PC
Rasal2	NA
Rassf1 (RSF/CP)	NA			OMIM:211980 LUNG CANCERALVEOLAR CELL CARCINOMA, INCLUDED
Rbbp7	NA
Rcor2	NA
Rdh16	NO
Ren1 (REKO)	NA
Rftn2	NA
Rg9mtd2 (Trmt10a)	NO
Rhd	NO
Rhobtb3	YES
Rhot1	Am
Rhot2	NA	abnormal sebaceous gland morphology [MP:0000647] abnormal hair follicle bulge morphology [MP:0009759]
Rhou	YES
Ripk4	NA		HP:0002223 Absent eyebrow HP:0000561 Absent eyelashes HP:0007418 Alopecia totalis	OMIM:263650 POPLITEAL PTERYGIUM SYNDROME, LETHAL TYPE;;BARTSOCAS-PAPAS SYNDROME; BPS;;PTERYGIUM, POPLITEAL, LETHAL TYPE;;MULTIPLE PTERYGIUM SYNDROME, ASLAN TYPE
Ripply3	NO
Rnaseh2b	NO			ORPHANET:51 AICARDI-GOUTIERES SYNDROME OMIM:610181 AICARDI-GOUTIERES SYNDROME 2; AGS2
Rnaseh2c	NA			ORPHANET:51 AICARDI-GOUTIERES SYNDROME OMIM:610329 AICARDI-GOUTIERES SYNDROME 3; AGS3
Rnf10	YES
Rpap2	NO
Rpgrip1l	NA	abnormal epidermis stratum basale morphology [MP:0001231]	HP:0002553 Highly arched eyebrow	OMIM:216360 COACH SYNDROME;;CEREBELLAR VERMIS HYPO/APLASIA, OLIGOPHRENIA, CONGENITAL ATAXIA, OCULARCOLOBOMA, AND HEPATIC FIBROSIS;;JOUBERT SYNDROME WITH CONGENITAL HEPATIC FIBROSIS OMIM:611560 JOUBERT SYNDROME 7; JBTS7 ORPHANET:220497 JOUBERT SYNDROME WITH RENAL DEFECT ORPHANET:564 MECKEL SYNDROME OMIM:611561 MECKEL SYNDROME, TYPE 5
Rpn2	YES
Rqcd1	NA
Rtbdn	NO
Rtf1	YES
Rufy2	NA
S100b	YES
Sag	NA		HP:0000987 Atypical scarring of skin	ORPHANET:791 RETINITIS PIGMENTOSA OMIM:258100 OGUCHI DISEASE
Sar1b	YES			OMIM:246700 CHYLOMICRON RETENTION DISEASE; CMRD;;ANDERSON DISEASE; ANDD;;LIPID TRANSPORT DEFECT OF INTESTINE;;HYPOBETALIPOPROTEINEMIA WITH ACCUMULATION OF APOLIPOPROTEIN B-LIKEPROTEIN IN INTESTINAL CELLS
Sc4mol	NA
Scn3b	NA			OMIM: 613120 Brugada Syndrome 7; BRGDA7
Sco1	NO			OMIM:606764 Gastrointestinal Stromal Tumor; GIST OMIM: 152700 Systemic Lupus Erythematosus; SLE
Sdhc	NA		HP:0000988 Skin rash HP:0007400 Irregular hyperpigmentation	OMIM:605373 PARAGANGLIOMAS 3 OMIM:606764 GASTROINTESTINAL STROMAL TUMOR; GIST OMIM:606864 CARNEY-STRATAKIS SYNDROME
Sec23a	NA		HP:0002208 Coarse hair HP:0008070 Sparse hair HP:0002299 Brittle hair HP:0002115 Sparse or absent hair	OMIM:607812 CRANIOLENTICULOSUTURAL DYSPLASIA; CLSD;;BOYADJIEV-JABS SYNDROME
Sec24a	YES
Secisbp2	NA			OMIM:609698 THYROID HORMONE METABOLISM, ABNORMAL
Seh1l	NA
Sepn1	NO			ORPHANET:2020 CONGENITAL FIBER-TYPE DISPROPORTION MYOPATHY OMIM:255310 MYOPATHY, CONGENITAL, WITH FIBER-TYPE DISPROPORTION; CFTD;;FIBER-TYPE DISPROPORTION MYOPATHY, CONGENITAL; CFTDM OMIM:602771 RIGID SPINE MUSCULAR DYSTROPHY 1
Sesn3	YES
Setd1a	NA
Setdb1	YES
Setmar	NO
Sgol1	NO
Sgol2	NO
Sirt2	YES
Sirt3	NA			605552 Abdominal Obesity-Metabolic Syndrome
Slc16a2	NO	abnormal epidermis stratum basale morphology [MP:0001231] abnormal hair follicle bulge morphology [MP:0009759]	HP:0000954 Single transverse palmar crease	OMIM:300523 ALLAN-HERNDON-DUDLEY SYNDROME; AHDS;;ALLAN-HERNDON SYNDROME;;MONOCARBOXYLATE TRANSPORTER 8 DEFICIENCY;;TRIIODOTHYRONINE RESISTANCE;;T3 RESISTANCE;;MENTAL RETARDATION, X-LINKED, WITH HYPOTONIA;;MENTAL RETARDATION AND MUSCULAR ATROPHY
Slc22a21	NO
Slc25a4	NA
Slc25a21	NO
Slc25a29	NO
Slc25a43	NA
Slc30a8	NO
Slc35f1	NO
Slc38a10	YES
Slc41a3	Am
Slc44a5	NA
Slc5a2	NO			OMIM:233100 RENAL GLUCOSURIA; GLYS1;;GLYCOSURIA, RENAL
Slc5a6	NO
Slc9a8	Am
Slco2b1	NO
Slx4 (Btbd12)	NO
Smarcal1	NO		HP:0002208 Coarse hair HP:0002213 Fine hair HP:0000957 Cafe-au-lait spot	OMIM:242900 IMMUNOOSSEOUS DYSPLASIA, SCHIMKE TYPE
Smc3	YES		HP:0000574 Thick eyebrow HP:0000294 Low anterior hairline HP:0000965 Cutis marmorata	ORPHANET:199 CORNELIA DE LANGE SYNDROME OMIM:610759 CORNELIA DE LANGE SYNDROME 3; CDLS3
Sms	Am			OMIM:309583 MENTAL RETARDATION, X-LINKED, SNYDER-ROBINSON TYPE
Smyd2	YES
Smyd3	NO
Smyd4	NO
Smyd5	YES
Snap29	YES		HP:0008064 Ichthyosiform abnormality of the skin HP:0000982 Palmoplantar keratoderma	OMIM:609528 CEREBRAL DYSGENESIS, NEUROPATHY, ICHTHYOSIS, AND PALMOPLANTAR KERATODERMASYNDROME;;CEDNIK SYNDROME
Snap47	NA
Snapc4	NO
Snf8	NO
Snip1	YES	abnormal epidermis stratum basale morphology [MP:0001231]		OMIM:614501 PSYCHOMOTOR RETARDATION, EPILEPSY, AND CRANIOFACIAL DYSMORPHISM;PMRED
Snx5	YES
Socs7	YES
Sparc	YES
Spnb2 (Sptbn1)	YES			OMIM:130650 Beckwith-Wiedemann Syndrome; BWS
Spns2	YES
Sqstm1	YES			OMIM:602080 PAGET DISEASE OF BONE; PDB
Src	YES
Srsf4	YES
St18	NO
Stard13	YES
Stard5	YES
Stard6	NA
Stk32a	NA
Stk39	NA			OMIM:263800 Gitelman Syndrome
Stx8	NO
Supt7l	YES
Supv3l1	YES
Suv420h1	YES
Sympk	YES
Synj2	YES
Syt1	NA
Sytl1	YES
Tbc1d10a	YES
Tcf7l1	YES
Tff1	NA	abnormal sebaceous gland morphology [MP:0000647]		OMIM:613659 Gastric Cancer
Tm9sf4	NA	abnormal sebaceous gland morphology [MP:0000647] abnormal hair follicle morphology [MP:0000377]
Tmc1 (Deafness - dn)	NA			OMIM:600974 DEAFNESS, NEUROSENSORY, AUTOSOMAL RECESSIVE 7 OMIM:606705 DEAFNESS, AUTOSOMAL DOMINANT 36; DFNA36
Tmc6	NA	abnormal epidermis stratum basale morphology [MP:0001231]	HP:0000957 Cafe-au-lait spot HP:0001051 Seborrheic dermatitis HP:0200043 Verrucae HP:0001053 Hypopigmented skin patches HP:0200042 Skin ulcer HP:0200039 Skin pustule HP:0100585 Teleangiectasia of the skin	OMIM:226400 EPIDERMODYSPLASIA VERRUCIFORMIS ORPHANET:302 EPIDERMODYSPLASIA VERRUCIFORMIS
Tmem165	YES			OMIM:614727 CONGENITAL DISORDER OF GLYCOSYLATION, TYPE IIK; CDG2K;;CDG IIK; CDGIIK
Tmem189 (AI840826)	YES
Tmem9	NA
Tmem98	NO	abnormal hair follicle morphology [MP:0000377] abnormal hair follicle bulge morphology [MP:0009759]
Tmod1	NA
Tmprss15 (Prss7)	NO			OMIM:226200 ENTEROKINASE DEFICIENCY
Tnfaip1	NA
Tnik	NA
Tpd52l2	YES
Tpi1	NO		HP:0000952 Jaundice	OMIM:190450 TRIOSEPHOSPHATE ISOMERASE 1 ORPHANET:868 TRIOSE PHOSPHATE-ISOMERASE DEFICIENCY
Tpm1	NA		HP:0000982 Palmoplantar keratoderma	OMIM:115196 CARDIOMYOPATHY, FAMILIAL HYPERTROPHIC, 3 OMIM:611878 CARDIOMYOPATHY, DILATED, 1Y; CMD1Y ORPHANET:154 FAMILIAL ISOLATED DILATED CARDIOMYOPATHY
Traf3ip3	NO	abnormal epidermis stratum basale morphology [MP:0001231] abnormal hair follicle bulge morphology [MP:0009759]
Trafd1	YES
Trex1	NO		HP:0200030 Punctate vasculitis skin lesions HP:0000992 Cutaneous photosensitivity	OMIM:610448 CHILBLAIN LUPUS ORPHANET:51 AICARDI-GOUTIERES SYNDROME OMIM:152700 SYSTEMIC LUPUS ERYTHEMATOSUS OMIM:192315 VASCULOPATHY, RETINAL, WITH CEREBRAL LEUKODYSTROPHY; RVCL;;CEREBRORETINAL VASCULOPATHY, HEREDITARY; CRV;;RETINOPATHY, VASCULAR, WITH CEREBRAL AND RENAL INVOLVEMENT AND RAYNAUDAND MIGRAINE PHENOMENA OMIM:225750 AICARDI-GOUTIERES SYNDROME 1; AGS1;;AGS;;ENCEPHALOPATHY, FAMILIAL INF…
Trim45	NO
Trim66	NA
Trpc2	NA
Trpc4ap	YES
Trrap	YES
Tsfm	NA			OMIM:610505 COMBINED OXIDATIVE PHOSPHORYLATION DEFICIENCY 3; COXPD3;;ENCEPHALOMYOPATHY, RESPIRATORY FAILURE, AND LACTIC ACIDOSIS;;CONCENTRIC CARDIOMYOPATHY, HYPOTONIA, AND LACTIC ACIDOSIS
Tsga14	NO
Ttc39b (1810054D07Rik)	YES
Ttll3	NO
Ttll4	NA
Twf1	YES
Uba2 (Sae2)	YES
Ubap1	Am
Ube3b	NA
Uck1	Am
Ush1c	NA	abnormal hair follicle morphology [MP:0000377]		OMIM:602092 DEAFNESS, NEUROSENSORY, AUTOSOMAL RECESSIVE 18 OMIM:276904 USHER SYNDROME, TYPE IC ORPHANET:231169 USHER SYNDROME TYPE 1
Usp33	NA
Usp4	NA	abnormal epidermal pigmentation [MP:0009387]
Usp42	YES
Vangl1	YES			OMIM:182940 Neural Tube Defects
Vps53	NA
Vwa5b1 (4931403E03Rik)	NO
Wbp2	YES
Wdr3	YES
Wdr37	NA	abnormal epidermis stratum basale morphology [MP:0001231]
Wdr47	YES
Whrn	NO			OMIM:607084 Deafness, Autosomal Recessive 31; DFNB31 OMIM:611383 Usher Syndrome, Type Iid; USH2D
Wnt3	NA			OMIM:273395 TETRAAMELIA, AUTOSOMAL RECESSIVE
Xbp1	NA	abnormal epidermis stratum basale morphology [MP:0001231]
Yipf1	YES
Ywhae	NA	abnormal hair follicle morphology [MP:0000377] abnormal sebaceous gland morphology [MP:0000647]		OMIM:607432 Lissencephaly 1; LIS1 OMIM:247200 Miller-Dieker Lissencephaly Syndrome; MDLS
Zc3hc1	NO
Zfp106	Am
Zfp184	NO
Zfp367	NO
Zkscan14	NA
Zmynd8	YES
Zp1	NA
Zranb2	YES
Zscan10	NA
Zzz3	NO

## Sheet: with human disorders
Gene Symbol (with synonyms)	OMIM and ORPHANET Disorders
Abca4	OMIM:153800 MACULAR DEGENERATION, AGE-RELATED, 2 ORPHANET:1872 CONE ROD DYSTROPHY OMIM:601718 RETINITIS PIGMENTOSA 19; RP19 ORPHANET:791 RETINITIS PIGMENTOSA OMIM:248200 STARGARDT DISEASE 1 OMIM:604116 CONE-ROD DYSTROPHY 3; CORD3
Abcd1	OMIM:300100 ADRENOLEUKODYSTROPHY
Abhd5	OMIM:275630 CHANARIN-DORFMAN SYNDROME
Acsl4	OMIM:300387 MENTAL RETARDATION, X-LINKED 63; MRX63;;MENTAL RETARDATION, X-LINKED 68; MRX68 ORPHANET:777 X-LINKED NONSYNDROMIC INTELLECTUAL DEFICIT
Actn4	OMIM:603278 FOCAL SEGMENTAL GLOMERULOSCLEROSIS 1; FSGS1;;GLOMERULOSCLEROSIS, FOCAL SEGMENTAL, 1
Adam17	OMIM:614328 INFLAMMATORY SKIN AND BOWEL DISEASE, NEONATAL; NISBD
Adar	OMIM:127400 DYSCHROMATOSIS SYMMETRICA HEREDITARIA 1 ORPHANET:51 AICARDI-GOUTIERES SYNDROME
Agtr2	ORPHANET:777 X-LINKED NONSYNDROMIC INTELLECTUAL DEFICIT
Akap9	OMIM:611820 LONG QT SYNDROME 11; LQT11
Akt2	ORPHANET:79085 FAMILIAL PARTIAL LIPODYSTROPHY DUE TO AKT2 MUTATIONS OMIM:125853 DIABETES MELLITUS, NONINSULIN-DEPENDENT OMIM:240900 HYPOINSULINEMIC HYPOGLYCEMIA WITH HEMIHYPERTROPHY; HIHGHH
Aldh18a1	OMIM:219150 CUTIS LAXA, AUTOSOMAL RECESSIVE, TYPE IIIA; ARCL3A;;DE BARSY SYNDROME A;;CUTIS LAXA, CORNEAL CLOUDING, AND MENTAL RETARDATION;;PROGEROID SYNDROME OF DE BARSY
Aldh2	OMIM:100650 ALDEHYDE DEHYDROGENASE 2 FAMILY OMIM:610251 ALCOHOL SENSITIVITY, ACUTEHANGOVER, SUSCEPTIBILITY TO, INCLUDED
Alg13	OMIM:300884 CONGENITAL DISORDER OF GLYCOSYLATION, TYPE IS; CDG1S;;CDG IS; CDGIS
Ap4e1	OMIM:613744 SPASTIC PARAPLEGIA 51, AUTOSOMAL RECESSIVE; SPG51;;CEREBRAL PALSY, SPASTIC QUADRIPLEGIC, 4, FORMERLY; CPSQ4, FORMERLY
Apoe	OMIM:104310 ALZHEIMER DISEASE 2 OMIM:269600 SEA-BLUE HISTIOCYTE DISEASE OMIM:107741 APOLIPOPROTEIN E OMIM:611771LIPOPROTEIN GLOMERULOPATHY; LPG
Arid4a	OMIM:601626 Leukemia, Acute Myeloid; AML
Arvcf	ORPHANET:567 MONOSOMY 22Q11
Asxl1	OMIM:605039 BOHRING-OPITZ SYNDROME; BOPS;;C-LIKE SYNDROME;;OPITZ TRIGONOCEPHALY-LIKE SYNDROME;;BOHRING SYNDROME
Atg16l1	OMIM:611081 Inflammatory Bowel Disease 10; IBD10
Atpaf2	OMIM:604273 ATPASE DEFICIENCY, NUCLEAR-ENCODED
Baz1b	OMIM:194050 Williams-Beuren Syndrome; WBS
Cc2d2a	OMIM:216360 COACH SYNDROME;;CEREBELLAR VERMIS HYPO/APLASIA, OLIGOPHRENIA, CONGENITAL ATAXIA, OCULARCOLOBOMA, AND HEPATIC FIBROSIS;;JOUBERT SYNDROME WITH CONGENITAL HEPATIC FIBROSIS OMIM:612285 JOUBERT SYNDROME 9; JBTS9 ORPHANET:564 MECKEL SYNDROME OMIM:612284 MECKEL SYNDROME, TYPE 6; MKS6 ORPHANET:2318 JOUBERT SYNDROME WITH OCULORENAL DEFECT
Cdc6	OMIM:613805 MEIER-GORLIN SYNDROME 5; MGORS5 ORPHANET:2554 EAR-PATELLA-SHORT STATURE SYNDROME
Cdh1	OMIM:608089 ENDOMETRIAL CANCER OMIM:167000 OVARIAN CANCEROVARIAN CANCER, EPITHELIAL, INCLUDED OMIM:137215 GASTRIC CANCER, HEREDITARY DIFFUSE; HDGC;;GASTRIC CANCER, FAMILIAL DIFFUSEGASTRIC CANCER, FAMILIAL DIFFUSE, AND CLEFT LIP WITH OR WITHOUT CLEFTPALATE
Cdh23 (Waltzer)	OMIM:601386 DEAFNESS, AUTOSOMAL RECESSIVE 12 OMIM:601067 USHER SYNDROME, TYPE ID ORPHANET:231169 USHER SYNDROME TYPE 1
Cdk5rap2	OMIM:604804 MICROCEPHALY, PRIMARY AUTOSOMAL RECESSIVE, 3
Cdkn2a	OMIM:155755 MELANOMA-ASTROCYTOMA SYNDROME OMIM:606719 MELANOMA-PANCREATIC CANCER SYNDROME;;FAMILIAL ATYPICAL MULTIPLE MOLE MELANOMA-PANCREATIC CARCINOMA SYNDROME;FAMMMPC ORPHANET:618 FAMILIAL MELANOMA
Cenpj	OMIM:608393 MICROCEPHALY, PRIMARY AUTOSOMAL RECESSIVE, 6 ORPHANET:808 SECKEL SYNDROME OMIM:613676 SECKEL SYNDROME 4; SCKL4
Cfh	OMIM:609814 COMPLEMENT FACTOR H DEFICIENCY OMIM:126700 BASAL LAMINAR DRUSEN OMIM:134370 COMPLEMENT FACTOR H OMIM:235400 Hemolytic Uremic Syndrome, Atypical, Susceptibility to, 1; AHUS1
Chd7	OMIM:612370 HYPOGONADOTROPIC HYPOGONADISM 5 WITH OR WITHOUT ANOSMIA; HH5 ORPHANET:478 KALLMANN SYNDROME OMIM:214800 CHARGE SYNDROME;;CHARGE ASSOCIATION
Cldn16	OMIM:248250 HYPOMAGNESEMIA 3, RENAL
Coq9	OMIM:614654 COENZYME Q10 DEFICIENCY, PRIMARY, 5; COQ10D5
Dars2	OMIM:611105 LEUKOENCEPHALOPATHY WITH BRAINSTEM AND SPINAL CORD INVOLVEMENT ANDLACTATE ELEVATION; LBSL;;MITOCHONDRIAL ASPARTYL-TRNA SYNTHETASE DEFICIENCY
Dhcr24	OMIM:602398 DESMOSTEROLOSIS
Dip2b	OMIM:136630 MENTAL RETARDATION, FRA12A TYPE
Dlg4	OMIM:209850 Autism OMIM:194050 Williams-Beuren Syndrome; WBS
Dph2	OMIM:115200 Cardiomyopathy, Dilated, 1A; CMD1A
Ears2	OMIM:614924 COMBINED OXIDATIVE PHOSPHORYLATION DEFICIENCY 12; COXPD12;;LEUKOENCEPHALOPATHY WITH THALAMUS AND BRAINSTEM INVOLVEMENT AND HIGHLACTATE; LTBL
Egfr	OMIM:211980 LUNG CANCERALVEOLAR CELL CARCINOMA, INCLUDED
Eif2b2	OMIM:603896 LEUKOENCEPHALOPATHY WITH VANISHING WHITE MATTER; VWM;;CHILDHOOD ATAXIA WITH CENTRAL NERVOUS SYSTEM HYPOMYELINIZATION; CACH;;VANISHING WHITE MATTER LEUKODYSTROPHY;;CREE LEUKOENCEPHALOPATHY; CLEVANISHING WHITE MATTER LEUKODYSTROPHY WITH OVARIAN
Esco2	OMIM:269000 SC PHOCOMELIA SYNDROME OMIM:268300 ROBERTS SYNDROME; RBS;;LONG BONE DEFICIENCIES ASSOCIATED WITH CLEFT LIP-PALATE ORPHANET:3103 ROBERTS SYNDROME
Espn	OMIM:609006 DEAFNESS, AUTOSOMAL RECESSIVE 36, WITH OR WITHOUT VESTIBULAR INVOLVEMENT;DFNB36DEAFNESS, AUTOSOMAL DOMINANT, WITHOUT VESTIBULAR INVOLVEMENT, INCLUDED
Ezh2	ORPHANET:3447 WEAVER SYNDROME OMIM:614421 WEAVER SYNDROME 2; WVS2
Fbxo7	OMIM:260300 PARKINSONIAN-PYRAMIDAL SYNDROME
Fto	OMIM:612938 GROWTH RETARDATION, DEVELOPMENTAL DELAY, COARSE FACIES, AND EARLYDEATH; GDFD
Gbe1	OMIM:263570 POLYGLUCOSAN BODY DISEASE, ADULT FORM OMIM:232500 GLYCOGEN STORAGE DISEASE IV
Gclc	OMIM:230450 GAMMA-GLUTAMYLCYSTEINE SYNTHETASE DEFICIENCY, HEMOLYTIC ANEMIA DUETO
Gfm1	OMIM:609060 COMBINED OXIDATIVE PHOSPHORYLATION DEFICIENCY 1; COXPD1;;HEPATOENCEPHALOPATHY, EARLY FATAL PROGRESSIVE
Gif	OMIM:261000 INTRINSIC FACTOR DEFICIENCY
Gle1	OMIM:611890 LETHAL ARTHROGRYPOSIS WITH ANTERIOR HORN CELL DISEASE; LAAHD OMIM:253310 LETHAL CONGENITAL CONTRACTURE SYNDROME 1; LCCS1;;LCCS;;MULTIPLE CONTRACTURE SYNDROME, FINNISH TYPE
Gpc6	OMIM:258315 OMODYSPLASIA, GENERALIZED FORM
Grin1	OMIM:162200 Neurofibromatosis, Type I; NF1 OMIM:181500 Schizophrenia; SCZD
Grin2a (NR2A)	OMIM:613971 EPILEPSY WITH NEURODEVELOPMENTAL DEFECTS; EPND
Grxcr1 (tde / Tasmanian Devil)	OMIM:613285 DEAFNESS, AUTOSOMAL RECESSIVE 25; DFNB25
Gys2	OMIM:240600 GLYCOGEN STORAGE DISEASE 0, LIVER
Hdac8	OMIM:300882 CORNELIA DE LANGE SYNDROME 5; CDLS5 ORPHANET:199 CORNELIA DE LANGE SYNDROME OMIM:309585 WILSON-TURNER X-LINKED MENTAL RETARDATION SYNDROME; WTS;;MENTAL RETARDATION, X-LINKED, SYNDROMIC 6; MRXS6;;MENTAL RETARDATION, X-LINKED, WITH GYNECOMASTIA
Hira	ORPHANET:567 MONOSOMY 22Q11
Ikbkap	OMIM:223900 NEUROPATHY, HEREDITARY SENSORY AND AUTONOMIC, TYPE III; HSAN3;;HSAN III;;DYSAUTONOMIA, FAMILIAL; DYS; FD;;RILEY-DAY SYNDROME
Il10rb	OMIM:612567 INFLAMMATORY BOWEL DISEASE 25, AUTOSOMAL RECESSIVE; IBD25;;INFLAMMATORY BOWEL DISEASE, EARLY-ONSET, AUTOSOMAL RECESSIVE
Impad1	OMIM:614078 CHONDRODYSPLASIA WITH JOINT DISLOCATIONS, GPAPP TYPE;;GPAPP DEFICIENCY
Irf1	OMIM:613659 GASTRIC CANCERGASTRIC CANCER, INTESTINAL, INCLUDED OMIM:211980 LUNG CANCERALVEOLAR CELL CARCINOMA, INCLUDED
Kcne2	OMIM:611493 ATRIAL FIBRILLATION, FAMILIAL, 4; ATFB4 OMIM:613693 LONG QT SYNDROME 6; LQT6LONG QT SYNDROME 6, ACQUIRED, SUSCEPTIBILITY TO, INCLUDED;;LONG QT SYNDROME 3/6, DIGENIC, INCLUDED; LQT3/6, DIGENIC, INCLUDED OMIM:603796 POTASSIUM CHANNEL, VOLTAGE-GA
Kcnv2	OMIM:610356 RETINAL CONE DYSTROPHY 3B; RCD3B;;CONE DYSTROPHY WITH SUPERNORMAL ROD RESPONSES; CDSRR;;CONE DYSTROPHY WITH NIGHT BLINDNESS AND SUPERNORMAL ROD RESPONSES,KCNV2-RELATED
Lamc3	OMIM:614115 CORTICAL MALFORMATIONS, OCCIPITAL; OCCM
Ldha	OMIM:612933 GLYCOGEN STORAGE DISEASE XI; GSD11
Lmnb1	OMIM:169500 LEUKODYSTROPHY, ADULT-ONSET, AUTOSOMAL DOMINANT
Lrpprc	OMIM:220111 LEIGH SYNDROME, FRENCH CANADIAN TYPE; LSFC;;CYTOCHROME C OXIDASE DEFICIENCY, FRENCH CANADIAN TYPE;;COX DEFICIENCY, FRENCH CANADIAN TYPE;;COX DEFICIENCY, SAGUENAY-LAC-SAINT-JEAN TYPE;;LEIGH SYNDROME, SAGUENAY-LAC-SAINT-JEAN TYPE
Map2k2	OMIM:115150 CARDIOFACIOCUTANEOUS SYNDROME;;CFC SYNDROME;;CFCS
Map3k1	OMIM:613762 46,XY SEX REVERSAL 6; SRXY6;;46,XY SEX REVERSAL, PARTIAL OR COMPLETE, MAP3K1-RELATED;;46,XY GONADAL DYSGENESIS, COMPLETE OR PARTIAL, MAP3K1-RELATED ORPHANET:242 46,XY COMPLETE GONADAL DYSGENESIS
Mapk1	OMIM:209850 Autism
Mapk10	OMIM:606369 EPILEPTIC ENCEPHALOPATHY, LENNOX-GASTAUT TYPE;;ENCEPHALOPATHY OF CHILDHOOD
Matn3	OMIM:607078 EPIPHYSEAL DYSPLASIA, MULTIPLE, 5 OMIM:608728 SPONDYLOEPIMETAPHYSEAL DYSPLASIA, MATRILIN-3 RELATED;;SEMD, MATN3-RELATED
Mcph1	OMIM:251200 MICROCEPHALY, PRIMARY AUTOSOMAL RECESSIVE, 1
Mfrp	OMIM:609549 NANOPHTHALMOS 2; NNO2;;NANOPHTHALMIA 2;;NANOPHTHALMOS, AUTOSOMAL RECESSIVE OMIM:611040 MICROPHTHALMIA, ISOLATED 5; MCOP5;;MICROPHTHALMIA, POSTERIOR, WITH RETINITIS PIGMENTOSA, FOVEOSCHISIS,AND OPTIC DISC DRUSEN ORPHANET:35612 NANOPHTHALMIA
mir146	OMIM:254700 Myeloproliferative Disease, Autosomal Recessive
Mir96 (Dmdo / Diminuendo)	OMIM:613074 DEAFNESS, AUTOSOMAL DOMINANT 50; DFNA50
Mks1	ORPHANET:110 BARDET-BIEDL SYNDROME OMIM:209900 BARDET-BIEDL SYNDROME OMIM:249000 MECKEL SYNDROME, TYPE 1 ORPHANET:564 MECKEL SYNDROME
Mtfmt	OMIM:614947 COMBINED OXIDATIVE PHOSPHORYLATION DEFICIENCY 15; COXPD15
Myd88	OMIM:612260 PYOGENIC BACTERIAL INFECTIONS DUE TO MYD88 DEFICIENCY OMIM:153600 MACROGLOBULINEMIA, WALDENSTROM, SUSCEPTIBILITY TO, 1
Myh9	OMIM:155100 MAY-HEGGLIN ANOMALY OMIM:603622 DEAFNESS, AUTOSOMAL DOMINANT NONSYNDROMIC SENSORINEURAL 17 OMIM:153650 EPSTEIN SYNDROME OMIM:605249 SEBASTIAN SYNDROME OMIM:153640 FECHTNER SYNDROME OMIM:600208 MACROTHROMBOCYTOPENIA AND PROGRESSIVE SENSORINEURA
Myo15	600316 Deafness, Autosomal Recessive 3; DFNB3
Myo5a	OMIM:214450 GRISCELLI SYNDROME, TYPE 1
Myo6 (Snell's Waltzer)	OMIM:606346 DEAFNESS, AUTOSOMAL DOMINANT 22; DFNA22DEAFNESS, AUTOSOMAL DOMINANT 22, WITH HYPERTROPHIC CARDIOMYOPATHY,INCLUDED OMIM:607821 DEAFNESS, AUTOSOMAL RECESSIVE 37; DFNB37
Myo7a (Hdb / Headbanger)	OMIM:600060 DEAFNESS, NEUROSENSORY, AUTOSOMAL RECESSIVE 2 OMIM:276900 USHER SYNDROME, TYPE I ORPHANET:231169 USHER SYNDROME TYPE 1 OMIM:601317 DEAFNESS, AUTOSOMAL DOMINANT NONSYNDROMIC SENSORINEURAL 11
Ndufs3	OMIM:252010 MITOCHONDRIAL COMPLEX I DEFICIENCY;;NADH:Q(1) OXIDOREDUCTASE DEFICIENCY;;NADH-COENZYME Q REDUCTASE DEFICIENCY;;MITOCHONDRIAL NADH DEHYDROGENASE COMPONENT OF COMPLEX I, DEFICIENCY OF OMIM:256000 LEIGH SYNDROME; LS;;NECROTIZING ENCEPHALOPATHY, I
Nf1	OMIM:162210 NEUROFIBROMATOSIS, FAMILIAL SPINAL;;FSNF ORPHANET:648 NOONAN SYNDROME OMIM:607785 JUVENILE MYELOMONOCYTIC LEUKEMIA; JMML;;LEUKEMIA, JUVENILE MYELOMONOCYTICLEUKEMIA, CHRONIC MYELOMONOCYTIC, INCLUDED; CMML, INCLUDED OMIM:601321 NEUROFIBROMATOSIS
Nipa1	OMIM:600363 SPASTIC PARAPLEGIA 6, AUTOSOMAL DOMINANT
Nsun2	OMIM:611091 MENTAL RETARDATION, AUTOSOMAL RECESSIVE 5; MRT5
Optn	OMIM:137760 GLAUCOMA, PRIMARY OPEN ANGLE
Pex3	ORPHANET:44 NEONATAL ADRENOLEUKODYSTROPHY ORPHANET:912 ZELLWEGER SYNDROME ORPHANET:772 INFANTILE REFSUM DISEASE OMIM:614882 PEROXISOME BIOGENESIS DISORDER 10A (ZELLWEGER); PBD10APEROXISOME BIOGENESIS DISORDER, COMPLEMENTATION GROUP 12, INCLUDED;CG12, INCL
Pfn1	OMIM:222100 Diabetes Mellitus, Insulin-Dependent; IDDM OMIM:126200 Multiple Sclerosis, Susceptibility To; MS
Pik3r2	OMIM:603387 MEGALENCEPHALY-POLYMICROGYRIA-POLYDACTYLY-HYDROCEPHALUS SYNDROME;MPPH;;MEGALENCEPHALY, POLYMICROGYRIA, MEGA CORPUS CALLOSUM SYNDROME;;MEG-PMG-MEGACC SYNDROME;;MEGALENCEPHALY, MEGA CORPUS CALLOSUM, AND COMPLETE LACK OF MOTOR DEVELOPMENT
Pip5k1c	OMIM:611369 LETHAL CONGENITAL CONTRACTURE SYNDROME 3; LCCS3;;MULTIPLE CONTRACTURE SYNDROME, ISRAELI BEDOUIN TYPE B
Pnpo	OMIM:610090 PYRIDOXAMINE 5-PRIME-PHOSPHATE OXIDASE DEFICIENCY
Pnpt1	OMIM:614932 COMBINED OXIDATIVE PHOSPHORYLATION DEFICIENCY 13; COXPD13 OMIM:614934 DEAFNESS, AUTOSOMAL RECESSIVE 70; DFNB70
Polg2	OMIM:610131 PROGRESSIVE EXTERNAL OPHTHALMOPLEGIA WITH MITOCHONDRIAL DNA DELETIONS,AUTOSOMAL DOMINANT, 4; PEOA4;;PROGRESSIVE EXTERNAL OPHTHALMOPLEGIA, AUTOSOMAL DOMINANT, 4
Ppp2r2b	OMIM:604326 SPINOCEREBELLAR ATAXIA 12
Ppp3ca	OMIM:104300 Alzheimer Disease; AD
Prps1	OMIM:301835 ARTS SYNDROME; ARTS;;MENTAL RETARDATION, X-LINKED, SYNDROMIC, ARTS TYPE; MRXSARTS;;ATAXIA, FATAL X-LINKED, WITH DEAFNESS AND LOSS OF VISION;;MENTAL RETARDATION, X-LINKED, SYNDROMIC 18; MRXS18 OMIM:311070 CHARCOT-MARIE-TOOTH DISEASE, X-LINKED R
Psat1	OMIM:610992 PHOSPHOSERINE AMINOTRANSFERASE DEFICIENCY
Ptpn2	ORPHANET:85410 OLIGOARTICULAR JUVENILE ARTHRITIS ORPHANET:85408 JUVENILE RHEUMATOID FACTOR-NEGATIVE POLYARTHRITIS
Rars2	OMIM:611523 PONTOCEREBELLAR HYPOPLASIA, TYPE 6; PC
Rassf1 (RSF/CP)	OMIM:211980 LUNG CANCERALVEOLAR CELL CARCINOMA, INCLUDED
Ripk4	OMIM:263650 POPLITEAL PTERYGIUM SYNDROME, LETHAL TYPE;;BARTSOCAS-PAPAS SYNDROME; BPS;;PTERYGIUM, POPLITEAL, LETHAL TYPE;;MULTIPLE PTERYGIUM SYNDROME, ASLAN TYPE
Rnaseh2b	ORPHANET:51 AICARDI-GOUTIERES SYNDROME OMIM:610181 AICARDI-GOUTIERES SYNDROME 2; AGS2
Rnaseh2c	ORPHANET:51 AICARDI-GOUTIERES SYNDROME OMIM:610329 AICARDI-GOUTIERES SYNDROME 3; AGS3
Rpgrip1l	OMIM:216360 COACH SYNDROME;;CEREBELLAR VERMIS HYPO/APLASIA, OLIGOPHRENIA, CONGENITAL ATAXIA, OCULARCOLOBOMA, AND HEPATIC FIBROSIS;;JOUBERT SYNDROME WITH CONGENITAL HEPATIC FIBROSIS OMIM:611560 JOUBERT SYNDROME 7; JBTS7 ORPHANET:220497 JOUBERT SYNDROME WIT
Sag	ORPHANET:791 RETINITIS PIGMENTOSA OMIM:258100 OGUCHI DISEASE
Sar1b	OMIM:246700 CHYLOMICRON RETENTION DISEASE; CMRD;;ANDERSON DISEASE; ANDD;;LIPID TRANSPORT DEFECT OF INTESTINE;;HYPOBETALIPOPROTEINEMIA WITH ACCUMULATION OF APOLIPOPROTEIN B-LIKEPROTEIN IN INTESTINAL CELLS
Scn3b	OMIM: 613120 Brugada Syndrome 7; BRGDA7
Sco1	OMIM:606764 Gastrointestinal Stromal Tumor; GIST OMIM: 152700 Systemic Lupus Erythematosus; SLE
Sdhc	OMIM:605373 PARAGANGLIOMAS 3 OMIM:606764 GASTROINTESTINAL STROMAL TUMOR; GIST OMIM:606864 CARNEY-STRATAKIS SYNDROME
Sec23a	OMIM:607812 CRANIOLENTICULOSUTURAL DYSPLASIA; CLSD;;BOYADJIEV-JABS SYNDROME
Secisbp2	OMIM:609698 THYROID HORMONE METABOLISM, ABNORMAL
Sepn1	ORPHANET:2020 CONGENITAL FIBER-TYPE DISPROPORTION MYOPATHY OMIM:255310 MYOPATHY, CONGENITAL, WITH FIBER-TYPE DISPROPORTION; CFTD;;FIBER-TYPE DISPROPORTION MYOPATHY, CONGENITAL; CFTDM OMIM:602771 RIGID SPINE MUSCULAR DYSTROPHY 1
Sirt3	605552 Abdominal Obesity-Metabolic Syndrome
Slc16a2	OMIM:300523 ALLAN-HERNDON-DUDLEY SYNDROME; AHDS;;ALLAN-HERNDON SYNDROME;;MONOCARBOXYLATE TRANSPORTER 8 DEFICIENCY;;TRIIODOTHYRONINE RESISTANCE;;T3 RESISTANCE;;MENTAL RETARDATION, X-LINKED, WITH HYPOTONIA;;MENTAL RETARDATION AND MUSCULAR ATROPHY
Slc5a2	OMIM:233100 RENAL GLUCOSURIA; GLYS1;;GLYCOSURIA, RENAL
Smarcal1	OMIM:242900 IMMUNOOSSEOUS DYSPLASIA, SCHIMKE TYPE
Smc3	ORPHANET:199 CORNELIA DE LANGE SYNDROME OMIM:610759 CORNELIA DE LANGE SYNDROME 3; CDLS3
Sms	OMIM:309583 MENTAL RETARDATION, X-LINKED, SNYDER-ROBINSON TYPE
Snap29	OMIM:609528 CEREBRAL DYSGENESIS, NEUROPATHY, ICHTHYOSIS, AND PALMOPLANTAR KERATODERMASYNDROME;;CEDNIK SYNDROME
Snip1	OMIM:614501 PSYCHOMOTOR RETARDATION, EPILEPSY, AND CRANIOFACIAL DYSMORPHISM;PMRED
Spnb2 (Sptbn1)	OMIM:130650 Beckwith-Wiedemann Syndrome; BWS
Sqstm1	OMIM:602080 PAGET DISEASE OF BONE; PDB
Stk39	OMIM:263800 Gitelman Syndrome
Tff1	OMIM:613659 Gastric Cancer
Tmc1 (Deafness - dn)	OMIM:600974 DEAFNESS, NEUROSENSORY, AUTOSOMAL RECESSIVE 7 OMIM:606705 DEAFNESS, AUTOSOMAL DOMINANT 36; DFNA36
Tmc6	OMIM:226400 EPIDERMODYSPLASIA VERRUCIFORMIS ORPHANET:302 EPIDERMODYSPLASIA VERRUCIFORMIS
Tmem165	OMIM:614727 CONGENITAL DISORDER OF GLYCOSYLATION, TYPE IIK; CDG2K;;CDG IIK; CDGIIK
Tmprss15 (Prss7)	OMIM:226200 ENTEROKINASE DEFICIENCY
Tpi1	OMIM:190450 TRIOSEPHOSPHATE ISOMERASE 1 ORPHANET:868 TRIOSE PHOSPHATE-ISOMERASE DEFICIENCY
Tpm1	OMIM:115196 CARDIOMYOPATHY, FAMILIAL HYPERTROPHIC, 3 OMIM:611878 CARDIOMYOPATHY, DILATED, 1Y; CMD1Y ORPHANET:154 FAMILIAL ISOLATED DILATED CARDIOMYOPATHY
Trex1	OMIM:610448 CHILBLAIN LUPUS ORPHANET:51 AICARDI-GOUTIERES SYNDROME OMIM:152700 SYSTEMIC LUPUS ERYTHEMATOSUS OMIM:192315 VASCULOPATHY, RETINAL, WITH CEREBRAL LEUKODYSTROPHY; RVCL;;CEREBRORETINAL VASCULOPATHY, HEREDITARY; CRV;;RETINOPATHY, VASCULAR, WITH CE
Tsfm	OMIM:610505 COMBINED OXIDATIVE PHOSPHORYLATION DEFICIENCY 3; COXPD3;;ENCEPHALOMYOPATHY, RESPIRATORY FAILURE, AND LACTIC ACIDOSIS;;CONCENTRIC CARDIOMYOPATHY, HYPOTONIA, AND LACTIC ACIDOSIS
Ush1c	OMIM:602092 DEAFNESS, NEUROSENSORY, AUTOSOMAL RECESSIVE 18 OMIM:276904 USHER SYNDROME, TYPE IC ORPHANET:231169 USHER SYNDROME TYPE 1
Vangl1	OMIM:182940 Neural Tube Defects
Whrn	OMIM:607084 Deafness, Autosomal Recessive 31; DFNB31 OMIM:611383 Usher Syndrome, Type Iid; USH2D
Wnt3	OMIM:273395 TETRAAMELIA, AUTOSOMAL RECESSIVE
Ywhae	OMIM:607432 Lissencephaly 1; LIS1 OMIM:247200 Miller-Dieker Lissencephaly Syndrome; MDLS

## Sheet: with human skin&hair phenotype
Gene Symbol (with synonyms)	Skin/Hair Abnormality	OMIM and ORPHANET Disorders
Abca4	HP:0000980 Pallor	OMIM:153800 MACULAR DEGENERATION, AGE-RELATED, 2 ORPHANET:1872 CONE ROD DYSTROPHY OMIM:601718 RETINITIS PIGMENTOSA 19; RP19 ORPHANET:791 RETINITIS PIGMENTOSA OMIM:248200 STARGARDT DISEASE 1 OMIM:604116 CONE-ROD DYSTROPHY 3; CORD3
Abcd1	HP:0000953 Hyperpigmentation of the skin	OMIM:300100 ADRENOLEUKODYSTROPHY
Abhd5	HP:0001596 Alopecia	OMIM:275630 CHANARIN-DORFMAN SYNDROME
Adam17	HP:0200039 Skin pustule HP:0001805 Thick nail	OMIM:614328 INFLAMMATORY SKIN AND BOWEL DISEASE, NEONATAL; NISBD
Aldh18a1	HP:0008070 Sparse hair HP:0000973 Cutis laxa HP:0000974 Hyperextensible skin HP:0000963 Thin skin	OMIM:219150 CUTIS LAXA, AUTOSOMAL RECESSIVE, TYPE IIIA; ARCL3A;;DE BARSY SYNDROME A;;CUTIS LAXA, CORNEAL CLOUDING, AND MENTAL RETARDATION;;PROGEROID SYNDROME OF DE BARSY
Asxl1	HP:0002208 Coarse hair HP:0100874 Thick hair	OMIM:605039 BOHRING-OPITZ SYNDROME; BOPS;;C-LIKE SYNDROME;;OPITZ TRIGONOCEPHALY-LIKE SYNDROME;;BOHRING SYNDROME
Cc2d2a	HP:0002553 Highly arched eyebrow	OMIM:216360 COACH SYNDROME;;CEREBELLAR VERMIS HYPO/APLASIA, OLIGOPHRENIA, CONGENITAL ATAXIA, OCULARCOLOBOMA, AND HEPATIC FIBROSIS;;JOUBERT SYNDROME WITH CONGENITAL HEPATIC FIBROSIS OMIM:612285 JOUBERT SYNDROME 9; JBTS9 ORPHANET:564 MECKEL SYNDROME OMIM:612284 MECKEL SYNDROME, TYPE 6; MKS6 ORPHANET:2318 JOUBERT SYNDROME WITH OCULORENAL DEFECT
Cdkn2a	HP:0000958 Dry skin HP:0012056 Cutaneous melanoma	OMIM:155755 MELANOMA-ASTROCYTOMA SYNDROME OMIM:606719 MELANOMA-PANCREATIC CANCER SYNDROME;;FAMILIAL ATYPICAL MULTIPLE MOLE MELANOMA-PANCREATIC CARCINOMA SYNDROME;FAMMMPC ORPHANET:618 FAMILIAL MELANOMA
Cenpj	HP:0002115 Sparse or absent hair	OMIM:608393 MICROCEPHALY, PRIMARY AUTOSOMAL RECESSIVE, 6 ORPHANET:808 SECKEL SYNDROME OMIM:613676 SECKEL SYNDROME 4; SCKL4
Chd7	HP:0001018 Abnormal palmar dermatoglyphics	OMIM:612370 HYPOGONADOTROPIC HYPOGONADISM 5 WITH OR WITHOUT ANOSMIA; HH5 ORPHANET:478 KALLMANN SYNDROME OMIM:214800 CHARGE SYNDROME;;CHARGE ASSOCIATION
Dhcr24	HP:0008065 Aplasia/Hypoplasia of the skin	OMIM:602398 DESMOSTEROLOSIS
Esco2	HP:0008070 Sparse hair HP:0002286 Fair hair HP:0002115 Sparse or absent hair	OMIM:269000 SC PHOCOMELIA SYNDROME OMIM:268300 ROBERTS SYNDROME; RBS;;LONG BONE DEFICIENCIES ASSOCIATED WITH CLEFT LIP-PALATE ORPHANET:3103 ROBERTS SYNDROME
Ezh2	HP:0002213 Fine hair HP:0000973 Cutis laxa	ORPHANET:3447 WEAVER SYNDROME OMIM:614421 WEAVER SYNDROME 2; WVS2
Fto	HP:0000965 Cutis marmorata	OMIM:612938 GROWTH RETARDATION, DEVELOPMENTAL DELAY, COARSE FACIES, AND EARLYDEATH; GDFD
Gbe1	HP:0200042 Skin ulcer	OMIM:263570 POLYGLUCOSAN BODY DISEASE, ADULT FORM OMIM:232500 GLYCOGEN STORAGE DISEASE IV
Gpc6	HP:0009756 Popliteal pterygium HP:0001028 Hemangioma	OMIM:258315 OMODYSPLASIA, GENERALIZED FORM
Hdac8	HP:0002115 Sparse or absent hair HP:0000965 Cutis marmorata	OMIM:300882 CORNELIA DE LANGE SYNDROME 5; CDLS5 ORPHANET:199 CORNELIA DE LANGE SYNDROME OMIM:309585 WILSON-TURNER X-LINKED MENTAL RETARDATION SYNDROME; WTS;;MENTAL RETARDATION, X-LINKED, SYNDROMIC 6; MRXS6;;MENTAL RETARDATION, X-LINKED, WITH GYNECOMASTIA
Hira	HP:0002208 Coarse hair	ORPHANET:567 MONOSOMY 22Q11
Ikbkap	HP:0000966 Hypohidrosis	OMIM:223900 NEUROPATHY, HEREDITARY SENSORY AND AUTONOMIC, TYPE III; HSAN3;;HSAN III;;DYSAUTONOMIA, FAMILIAL; DYS; FD;;RILEY-DAY SYNDROME
Lmnb1	HP:0007480 Decreased sweating due to autonomic dysfunction	OMIM:169500 LEUKODYSTROPHY, ADULT-ONSET, AUTOSOMAL DOMINANT
Lrpprc	HP:0001007 Hirsutism	OMIM:220111 LEIGH SYNDROME, FRENCH CANADIAN TYPE; LSFC;;CYTOCHROME C OXIDASE DEFICIENCY, FRENCH CANADIAN TYPE;;COX DEFICIENCY, FRENCH CANADIAN TYPE;;COX DEFICIENCY, SAGUENAY-LAC-SAINT-JEAN TYPE;;LEIGH SYNDROME, SAGUENAY-LAC-SAINT-JEAN TYPE
Map2k2	HP:0002217 Slow-growing hair HP:0002223 Absent eyebrow HP:0002213 Fine hair HP:0002212 Curly hair HP:0001047 Atopic dermatitis HP:0008070 Sparse hair HP:0008064 Ichth	OMIM:115150 CARDIOFACIOCUTANEOUS SYNDROME;;CFC SYNDROME;;CFCS
Map3k1	HP:0001007 Hirsutism HP:0002215 Sparse axillary hair	OMIM:613762 46,XY SEX REVERSAL 6; SRXY6;;46,XY SEX REVERSAL, PARTIAL OR COMPLETE, MAP3K1-RELATED;;46,XY GONADAL DYSGENESIS, COMPLETE OR PARTIAL, MAP3K1-RELATED ORPHANET:242 46,XY COMPLETE GONADAL DYSGENESIS
Mfrp	HP:0001000 Abnormality of skin pigmentation	OMIM:609549 NANOPHTHALMOS 2; NNO2;;NANOPHTHALMIA 2;;NANOPHTHALMOS, AUTOSOMAL RECESSIVE OMIM:611040 MICROPHTHALMIA, ISOLATED 5; MCOP5;;MICROPHTHALMIA, POSTERIOR, WITH RETINITIS PIGMENTOSA, FOVEOSCHISIS,AND OPTIC DISC DRUSEN ORPHANET:35612 NANOPHTHALMIA
Mks1	HP:0010747 Medial flaring of the eyebrow	ORPHANET:110 BARDET-BIEDL SYNDROME OMIM:209900 BARDET-BIEDL SYNDROME OMIM:249000 MECKEL SYNDROME, TYPE 1 ORPHANET:564 MECKEL SYNDROME
Myd88	HP:0200042 Skin ulcer	OMIM:612260 PYOGENIC BACTERIAL INFECTIONS DUE TO MYD88 DEFICIENCY OMIM:153600 MACROGLOBULINEMIA, WALDENSTROM, SUSCEPTIBILITY TO, 1
Myh9	HP:0000978 Bruising susceptibility	OMIM:155100 MAY-HEGGLIN ANOMALY OMIM:603622 DEAFNESS, AUTOSOMAL DOMINANT NONSYNDROMIC SENSORINEURAL 17 OMIM:153650 EPSTEIN SYNDROME OMIM:605249 SEBASTIAN SYNDROME OMIM:153640 FECHTNER SYNDROME OMIM:600208 MACROTHROMBOCYTOPENIA AND PROGRESSIVE SENSORINEURA
Myo5a	HP:0002218 Silver-gray hair HP:0002216 Premature graying of hair HP:0007513 Generalized hypopigmentation HP:0002220 Melanin pigment aggregation in hair shafts HP:0001008 Accumulation of melanosomes in melanocytes	OMIM:214450 GRISCELLI SYNDROME, TYPE 1
Ndufs3	HP:0000998 Hypertrichosis	OMIM:252010 MITOCHONDRIAL COMPLEX I DEFICIENCY;;NADH:Q(1) OXIDOREDUCTASE DEFICIENCY;;NADH-COENZYME Q REDUCTASE DEFICIENCY;;MITOCHONDRIAL NADH DEHYDROGENASE COMPONENT OF COMPLEX I, DEFICIENCY OF OMIM:256000 LEIGH SYNDROME; LS;;NECROTIZING ENCEPHALOPATHY, I
Nf1	HP:0002208 Coarse hair HP:0001053 Hypopigmented skin patches HP:0007565 Multiple cafe-au-lait spots HP:0002115 Sparse or absent hair HP:0002162 Low posterior hairline	OMIM:162210 NEUROFIBROMATOSIS, FAMILIAL SPINAL;;FSNF ORPHANET:648 NOONAN SYNDROME OMIM:607785 JUVENILE MYELOMONOCYTIC LEUKEMIA; JMML;;LEUKEMIA, JUVENILE MYELOMONOCYTICLEUKEMIA, CHRONIC MYELOMONOCYTIC, INCLUDED; CMML, INCLUDED OMIM:601321 NEUROFIBROMATOSIS
Nsun2	HP:0000574 Thick eyebrow HP:0008070 Sparse hair HP:0000964 Eczema	OMIM:611091 MENTAL RETARDATION, AUTOSOMAL RECESSIVE 5; MRT5
Pex3	HP:0008064 Ichthyosiform abnormality of the skin	ORPHANET:44 NEONATAL ADRENOLEUKODYSTROPHY ORPHANET:912 ZELLWEGER SYNDROME ORPHANET:772 INFANTILE REFSUM DISEASE OMIM:614882 PEROXISOME BIOGENESIS DISORDER 10A (ZELLWEGER); PBD10APEROXISOME BIOGENESIS DISORDER, COMPLEMENTATION GROUP 12, INCLUDED;CG12, INCL
Ripk4	HP:0002223 Absent eyebrow HP:0000561 Absent eyelashes HP:0007418 Alopecia totalis	OMIM:263650 POPLITEAL PTERYGIUM SYNDROME, LETHAL TYPE;;BARTSOCAS-PAPAS SYNDROME; BPS;;PTERYGIUM, POPLITEAL, LETHAL TYPE;;MULTIPLE PTERYGIUM SYNDROME, ASLAN TYPE
Rpgrip1l	HP:0002553 Highly arched eyebrow	OMIM:216360 COACH SYNDROME;;CEREBELLAR VERMIS HYPO/APLASIA, OLIGOPHRENIA, CONGENITAL ATAXIA, OCULARCOLOBOMA, AND HEPATIC FIBROSIS;;JOUBERT SYNDROME WITH CONGENITAL HEPATIC FIBROSIS OMIM:611560 JOUBERT SYNDROME 7; JBTS7 ORPHANET:220497 JOUBERT SYNDROME WIT
Sag	HP:0000987 Atypical scarring of skin	ORPHANET:791 RETINITIS PIGMENTOSA OMIM:258100 OGUCHI DISEASE
Sdhc	HP:0000988 Skin rash HP:0007400 Irregular hyperpigmentation	OMIM:605373 PARAGANGLIOMAS 3 OMIM:606764 GASTROINTESTINAL STROMAL TUMOR; GIST OMIM:606864 CARNEY-STRATAKIS SYNDROME
Sec23a	HP:0002208 Coarse hair HP:0008070 Sparse hair HP:0002299 Brittle hair HP:0002115 Sparse or absent hair	OMIM:607812 CRANIOLENTICULOSUTURAL DYSPLASIA; CLSD;;BOYADJIEV-JABS SYNDROME
Slc16a2	HP:0000954 Single transverse palmar crease	OMIM:300523 ALLAN-HERNDON-DUDLEY SYNDROME; AHDS;;ALLAN-HERNDON SYNDROME;;MONOCARBOXYLATE TRANSPORTER 8 DEFICIENCY;;TRIIODOTHYRONINE RESISTANCE;;T3 RESISTANCE;;MENTAL RETARDATION, X-LINKED, WITH HYPOTONIA;;MENTAL RETARDATION AND MUSCULAR ATROPHY
Smarcal1	HP:0002208 Coarse hair HP:0002213 Fine hair HP:0000957 Cafe-au-lait spot	OMIM:242900 IMMUNOOSSEOUS DYSPLASIA, SCHIMKE TYPE
Smc3	HP:0000574 Thick eyebrow HP:0000294 Low anterior hairline HP:0000965 Cutis marmorata	ORPHANET:199 CORNELIA DE LANGE SYNDROME OMIM:610759 CORNELIA DE LANGE SYNDROME 3; CDLS3
Snap29	HP:0008064 Ichthyosiform abnormality of the skin HP:0000982 Palmoplantar keratoderma	OMIM:609528 CEREBRAL DYSGENESIS, NEUROPATHY, ICHTHYOSIS, AND PALMOPLANTAR KERATODERMASYNDROME;;CEDNIK SYNDROME
Tmc6	HP:0000957 Cafe-au-lait spot HP:0001051 Seborrheic dermatitis HP:0200043 Verrucae HP:0001053 Hypopigmented skin patches HP:0200042 Skin ulcer HP:0200039 Skin pustule HP:0100585 Teleangiectasia of the skin	OMIM:226400 EPIDERMODYSPLASIA VERRUCIFORMIS ORPHANET:302 EPIDERMODYSPLASIA VERRUCIFORMIS
Tpi1	HP:0000952 Jaundice	OMIM:190450 TRIOSEPHOSPHATE ISOMERASE 1 ORPHANET:868 TRIOSE PHOSPHATE-ISOMERASE DEFICIENCY
Tpm1	HP:0000982 Palmoplantar keratoderma	OMIM:115196 CARDIOMYOPATHY, FAMILIAL HYPERTROPHIC, 3 OMIM:611878 CARDIOMYOPATHY, DILATED, 1Y; CMD1Y ORPHANET:154 FAMILIAL ISOLATED DILATED CARDIOMYOPATHY
Trex1	HP:0200030 Punctate vasculitis skin lesions HP:0000992 Cutaneous photosensitivity	OMIM:610448 CHILBLAIN LUPUS ORPHANET:51 AICARDI-GOUTIERES SYNDROME OMIM:152700 SYSTEMIC LUPUS ERYTHEMATOSUS OMIM:192315 VASCULOPATHY, RETINAL, WITH CEREBRAL LEUKODYSTROPHY; RVCL;;CEREBRORETINAL VASCULOPATHY, HEREDITARY; CRV;;RETINOPATHY, VASCULAR, WITH CE
