# Supplementary material for: Novel skin phenotypes revealed by a genome-wide mouse reverse genetic screen
Source: Nat Commun. 2014 Apr 11;5:3540. doi: 10.1038/ncomms4540 (PMC3996542; doi:10.1038/ncomms4540)
Supplement: Supplementary Data 4 — Detailed skin phenotype data with MP terms for all the 50 mutants identified in this study [file ncomms4540-s5.xls]

## Sheet: Sheet1
Supplementary Data 4 - Detailed skin phenotype data with MP terms for all the 50 mutants identified in this study.
* readout not possible in the other sample due to processing error
Gene wise Phenotypes
Gene Symbol	Mammalian Phenotype (MP) term	Phenotype observed in	Samples analysed
2210016l21Rik	abnormal hair follicle morphology [MP:0000377]	hom, 2	hom, 2
3830417A13Rik	abnormal sebaceous gland morphology [MP:0000647]	hom, 1	hom, 1
Abca4	abnormal epidermis stratum basale morphology [MP:0001231] abnormal epidermal pigmentation [MP:0009387]	hom, 2	het, hom; 2, 2
Aldh16a1	abnormal sebaceous gland morphology [MP:0000647]	hom, 2	hom, 2
Arpc2	abnormal hair follicle bulge morphology [MP:0009759]	het, 2	het, 2
BC017643	abnormal hair cycle [MP:0000427]	het, 2; hom, 1	het, hom; 2, 2
Cbx6	abnormal epidermal pigmentation [MP:0009387]	hom, 2	hom, 2
Cbx7	abnormal sebaceous gland morphology [MP:0000647]	hom, 2	hom, 2
Cenpj	abnormal tail morphology [MP:0002111] distorted hair follicle pattern [MP:0000384]	hom, 2	het, hom; 1 ,2
Creb3l1	abnormal hair follicle morphology [MP:0000377] abnormal epidermis stratum basale morphology [MP:0001231] abnormal sebaceous gland morphology [MP:0000647]	hom, 2	hom, 2
Dlg4	abnormal sebaceous gland morphology [MP:0000647]	hom,1*	hom, 2
Dopey2	abnormal tail morphology [MP:0002111] abnormal epidermis stratum basale morphology [MP:0001231]	hom, 2	hom, 2
Dusp1	abnormal epidermal pigmentation [MP:0009387]	hom, 1	hom, 2
Dusp26	abnormal hair follicle morphology [MP:0000377]	hom, 2	hom, 9
Farp2	abnormal sebaceous gland morphology [MP:0000647] distorted hair follicle pattern [MP:0000384]	hom, 2	hom, 2
Gbf1	abnormal hair follicle morphology [MP:0000377]	het, 1	het, 2
Gpc5	abnormal hair follicle morphology [MP:0000377] abnormal sebaceous gland morphology [MP:0000647]	hom, 2	hom, 4
Herc3	abnormal hair follicle bulge morphology [MP:0009759]	hom, 2	hom, 2
Hira	abnormal epidermis stratum basale morphology [MP:0001231]	het, 3	het, 4
Il22ra1	abnormal epidermis stratum basale morphology [MP:0001231] abnormal epidermal pigmentation [MP:0009387]	hom, 2	hom, 2
Jhdm1d	abnormal hair follicle morphology [MP:0000377] abnormal sebaceous gland morphology [MP:0000647] abnormal hair follicle bulge morphology [MP:0009759] abnormal tail morphology [MP:0002111]	hom, 1	hom,4
Krt76	abnormal tail morphology [MP:0002111] abnormal epidermis stratum basale morphology [MP:0001231] abnormal hair cycle [MP:0000427] abnormal sebaceous gland morphology [MP:0000647]	hom, 3	het, hom; 2, 3
Lrig1	distorted hair follicle pattern [MP:0000384] abnormal epidermis stratum basale morphology [MP:0001231]	hom, 3	hom,3
Mad2l2	abnormal hair follicle morphology [MP:0000377] abnormal sebaceous gland morphology [MP:0000647]	het, 2	het, 2
Myo7a	abnormal sebaceous gland morphology [MP:0000647] abnormal epidermal pigmentation [MP:0009387]	hom, 2; het, 2	het, hom; 2, 2
Myo5a	abnormal epidermal pigmentation [MP:0009387]	hom, 2	hom, 2
Myo6	abnormal hair follicle bulge morphology [MP:0009759] abnormal epidermis stratum basale morphology [MP:0001231] abnormal hair cycle [MP:0000427]	hom, 2	het, hom; 2 ,2
Mysm1	abnormal tail morphology [MP:0002111] distorted hair follicle pattern [MP:0000384] abnormal hair cycle [MP:0000427]	hom, 2	het, hom; 2 ,2
Nsun2	abnormal epidermis stratum basale morphology [MP:0001231]	hom, 2	het, hom; 2 ,2
Oxr1	abnormal epidermis stratum basale morphology [MP:0001231] abnormal hair follicle bulge morphology [MP:0009759]	het, 1	het, 2
Pex3	abnormal sebaceous gland morphology [MP:0000647] abnormal hair follicle bulge morphology [MP:0009759]	hom, 2	hom, 2
Pfkl	abnormal hair follicle morphology [MP:0000377]	het,1*	het, 2
Pfn1	abnormal epidermis stratum basale morphology [MP:0001231] abnormal hair follicle morphology [MP:0000377] abnormal tail morphology [MP:0002111]	het, 2	het, 3
Ppp3ca	abnormal epidermis stratum basale morphology [MP:0001231] abnormal hair follicle bulge morphology [MP:0009759]	hom, 2	hom, 2
Prmt2	abnormal epidermis stratum basale morphology [MP:0001231] distorted hair follicle pattern [MP:0000384]	hom,1	hom, 2
Rad18	abnormal tail morphology [MP:0002111] distorted hair follicle pattern [MP:0000384] abnormal hair cycle [MP:0000427] abnormal sebaceous gland morphology [MP:0000647]	hom, 1	hom, 9
Rhot2	abnormal sebaceous gland morphology [MP:0000647] abnormal hair follicle bulge morphology [MP:0009759]	hom, 2	hom, 2
Rpgrip1l	abnormal epidermis stratum basale morphology [MP:0001231]	het, 1	het, 2
Slc16a2	abnormal epidermis stratum basale morphology [MP:0001231] abnormal hair follicle bulge morphology [MP:0009759]	hom, 2	hom, 2
Snip1	abnormal epidermis stratum basale morphology [MP:0001231]	het, 2	het, 2
Tff1	abnormal sebaceous gland morphology [MP:0000647]	hom, 2	hom, 3
Tm9sf4	abnormal sebaceous gland morphology [MP:0000647] abnormal hair follicle morphology [MP:0000377]	hom, 4	hom, 4
Tmc6	abnormal epidermis stratum basale morphology [MP:0001231]	hom, 2	hom, 2
Tmem98	abnormal hair follicle morphology [MP:0000377] abnormal hair follicle bulge morphology [MP:0009759]	het, 2	het, 2
Traf3ip3	abnormal epidermis stratum basale morphology [MP:0001231] abnormal hair follicle bulge morphology [MP:0009759]	hom, 2	hom, 2
Ush1c	abnormal hair follicle morphology [MP:0000377]	het, 2	het, 2
Usp4	abnormal epidermal pigmentation [MP:0009387]	hom, 1	hom,2
Wdr37	abnormal epidermis stratum basale morphology [MP:0001231]	hom, 2	hom, 2
Xbp1	abnormal epidermis stratum basale morphology [MP:0001231]	het, 2	het, 2
Ywhae	abnormal hair follicle morphology [MP:0000377] abnormal sebaceous gland morphology [MP:0000647]	hom, 2	hom, 2
Phenotype category wise genes
Abca4	abnormal epidermis stratum basale morphology [MP:0001231]
Creb3l1	abnormal epidermis stratum basale morphology [MP:0001231]
Dopey2	abnormal epidermis stratum basale morphology [MP:0001231]
Hira	abnormal epidermis stratum basale morphology [MP:0001231]
Il22ra1	abnormal epidermis stratum basale morphology [MP:0001231]
Krt76	abnormal epidermis stratum basale morphology [MP:0001231]
Lrig1	abnormal epidermis stratum basale morphology [MP:0001231]
Myo6	abnormal epidermis stratum basale morphology [MP:0001231]
Nsun2	abnormal epidermis stratum basale morphology [MP:0001231]
Oxr1	abnormal epidermis stratum basale morphology [MP:0001231]
Pfn1	abnormal epidermis stratum basale morphology [MP:0001231]
Ppp3ca	abnormal epidermis stratum basale morphology [MP:0001231]
Prmt2	abnormal epidermis stratum basale morphology [MP:0001231]
Rpgrip1l	abnormal epidermis stratum basale morphology [MP:0001231]
Slc16a2	abnormal epidermis stratum basale morphology [MP:0001231]
Snip1	abnormal epidermis stratum basale morphology [MP:0001231]
Tmc6	abnormal epidermis stratum basale morphology [MP:0001231]
Traf3ip3	abnormal epidermis stratum basale morphology [MP:0001231]
Wdr37	abnormal epidermis stratum basale morphology [MP:0001231]
Xbp1	abnormal epidermis stratum basale morphology [MP:0001231]
3830417A13Rik	abnormal sebaceous gland morphology [MP:0000647]
Aldh16a1	abnormal sebaceous gland morphology [MP:0000647]
Cbx7	abnormal sebaceous gland morphology [MP:0000647]
Creb3l1	abnormal sebaceous gland morphology [MP:0000647]
Dlg4	abnormal sebaceous gland morphology [MP:0000647]
Farp2	abnormal sebaceous gland morphology [MP:0000647]
Gpc5	abnormal sebaceous gland morphology [MP:0000647]
Krt76	abnormal sebaceous gland morphology [MP:0000647]
Jhdm1d	abnormal sebaceous gland morphology [MP:0000647]
Mad2l2	abnormal sebaceous gland morphology [MP:0000647]
Myo7a	abnormal sebaceous gland morphology [MP:0000647]
Pex3	abnormal sebaceous gland morphology [MP:0000647]
Rad18	abnormal sebaceous gland morphology [MP:0000647]
Rhot2	abnormal sebaceous gland morphology [MP:0000647]
Tff1	abnormal sebaceous gland morphology [MP:0000647]
Tm9sf4	abnormal sebaceous gland morphology [MP:0000647]
Ywhae	abnormal sebaceous gland morphology [MP:0000647]
Cenpj	abnormal tail morphology [MP:0002111]
Dopey2	abnormal tail morphology [MP:0002111]
Jhdm1d	abnormal tail morphology [MP:0002111]
Krt76	abnormal tail morphology [MP:0002111]
Mysm1	abnormal tail morphology [MP:0002111]
Pfn1	abnormal tail morphology [MP:0002111]
Rad18	abnormal tail morphology [MP:0002111]
Cenpj	distorted hair follicle pattern [MP:0000384]
Farp2	distorted hair follicle pattern [MP:0000384]
Lrig1	distorted hair follicle pattern [MP:0000384]
Mysm1	distorted hair follicle pattern [MP:0000384]
Prmt2	distorted hair follicle pattern [MP:0000384]
Rad18	distorted hair follicle pattern [MP:0000384]
2210016l21Rik	abnormal hair follicle morphology [MP:0000377]
Creb3l1	abnormal hair follicle morphology [MP:0000377]
Dusp26	abnormal hair follicle morphology [MP:0000377]
Gbf1	abnormal hair follicle morphology [MP:0000377]
Gpc5	abnormal hair follicle morphology [MP:0000377]
Jhdm1d	abnormal hair follicle morphology [MP:0000377]
Mad2l2	abnormal hair follicle morphology [MP:0000377]
Pfkl	abnormal hair follicle morphology [MP:0000377]
Pfn1	abnormal hair follicle morphology [MP:0000377]
Tm9sf4	abnormal hair follicle morphology [MP:0000377]
Tmem98	abnormal hair follicle morphology [MP:0000377]
Ush1c	abnormal hair follicle morphology [MP:0000377]
Ywhae	abnormal hair follicle morphology [MP:0000377]
Abca4	abnormal epidermal pigmentation [MP:0009387]
Cbx6	abnormal epidermal pigmentation [MP:0009387]
Dusp1	abnormal epidermal pigmentation [MP:0009387]
Il22ra1	abnormal epidermal pigmentation [MP:0009387]
Myo7a	abnormal epidermal pigmentation [MP:0009387]
Myo5a	abnormal epidermal pigmentation [MP:0009387]
Usp4	abnormal epidermal pigmentation [MP:0009387]
Arpc2	abnormal hair follicle bulge morphology [MP:0009759]
Herc3	abnormal hair follicle bulge morphology [MP:0009759]
Jhdm1d	abnormal hair follicle bulge morphology [MP:0009759]
Myo6	abnormal hair follicle bulge morphology [MP:0009759]
Oxr1	abnormal hair follicle bulge morphology [MP:0009759]
Pex3	abnormal hair follicle bulge morphology [MP:0009759]
Ppp3ca	abnormal hair follicle bulge morphology [MP:0009759]
Rhot2	abnormal hair follicle bulge morphology [MP:0009759]
Slc16a2	abnormal hair follicle bulge morphology [MP:0009759]
Tmem98	abnormal hair follicle bulge morphology [MP:0009759]
Traf3ip3	abnormal hair follicle bulge morphology [MP:0009759]
BC017643	abnormal hair cycle [MP:0000427]
Krt76	abnormal hair cycle [MP:0000427]
Mysm1	abnormal hair cycle [MP:0000427]
Rad18	abnormal hair cycle [MP:0000427]
Myo6	abnormal hair cycle [MP:0000427]
